# Supplementary material for: Development of a recombinase-aided amplification combined with a lateral flow dipstick assay for rapid detection of H7 subtype avian influenza virus
Source: Front Microbiol. 2023 Nov 3;14:1286713. doi: 10.3389/fmicb.2023.1286713 (PMC10654746; doi:10.3389/fmicb.2023.1286713)
Supplement: Supplementary file 1 [file Data_Sheet_1.ZIP]

Archive with 1 entries (1 files):
- Full-lengh of HA.fas
