# Supplementary material for: Development of a recombinase-aided amplification combined with a lateral flow dipstick assay for rapid detection of H7 subtype avian influenza virus
Source: Front Microbiol. 2023 Nov 3;14:1286713. doi: 10.3389/fmicb.2023.1286713 (PMC10654746; doi:10.3389/fmicb.2023.1286713)
Supplement: Supplementary file 1 [file Data_Sheet_1.ZIP › Full-lengh of HA.fas]

>MN700030.1_Influenza_A_virus_(A/chicken/China/FQ2/2019(H7N9))_segment_4_hemagglutinin_(HA)_gene_complete_cds
---------------------atgaacactcaaatcctgatattcgctctgattacgaccattccaacaaatgcagacaaaatctgcctcggacatcactccgtgtcaaacggaaccaaagtaaacacattaactgaaaaaggagtggaagtcgtcaatgcaaccgaaacagtggaacgaacaaacacccccaggatctgctcaaaagggaaaaggacagttgacctcggtcaatgtggactcctggggacaatcactggaccacctcaatgtgaccaattcctaaaattttcagccgatttaattgttgagaggcgagaaggaagtgatgtctgttatcctggaaaattcgtgaatgaagaagctctgaggcaaattctcagagaatcaggcggaattgacaaggaacccatgggattcaaatacaatggaataaggactaatgggacaaccagtgcatgtaggagatcaggatcttcattctatgcagaaatgaaatggctcctgtcaaacacagataatgctacattcccgcagatgaccaagtcatataaaaatacaagagaaagcccagctatagtagtatgggggatccatcattccgtttcaactgcagagcaaaccaagctatatgggagtggaaacaaactggtgacagttgggagttctaattatcaacaatctttcgtaccgagtccaggagcaagaccacaagttaatggtcaatctggaagaattgactttcattggctaatactaaatcccaatgatacagtcactttcagtttcaatggggctttcatagctccagatcgtgcaagcttcctgagagggaaatctatgggaatccagagtggagtacaggttgatgccaattgtgaaggggactgctatcatagtggagggacaataataagtaacttgccatttcagaacatagatagcagggcagttggaaaatgtccgagatatgttaggcaaaggagtcttctgctggcaacagggatgaagaatgttcctgaggttccaaagagaaaacggactgcgagaggcctatttggtgctatagcggggttcattgaaaatggatgggaaggcctaattgatggttggtatggtttcagacatcaaaatgcacagggagagggaactgctgcagattacaaaagcactcaatcggcaatagatcaaataacagggaaattaaaccgacttatagcaaaaaccaaccaacaatttgagttgatagacaatgaattcaatgaggtagagaagcaaatcggtaatgtgataaattggaccagagattctataacagaagtatggtcatacaatgctgaattcttggtggcaatggagaaccaacatacaattgatctggctgattcagaaatgaacaaactgtatgaacgagtgaaaagacagttgagagagaatgctgaagaagacggcacgggttgctttgaaatatttcacaagtgtgatgatgactgtatggccagtattagaaataacacctatgatcacagaaaatacagagaagaggcaatgcaaaatagaatacagattgacccaatcaaactaagcagcggctacaaagatgtgatactttggtttagcttcggggcatcatgtttcatacttctagccattgtaatgggccttgtcttcatatgtgtgaagaatggaaacatgcggtgcactatttgtatataa-----------------------------
>MN700030.1_Influenza_A_virus_(A/chicken/China/FQ2/2019(H7N9))_segment_4_hemagglutinin_(HA)_gene_complete_cds(2)
---------------------atgaacactcaaatcctgatattcgctctgattacgaccattccaacaaatgcagacaaaatctgcctcggacatcactccgtgtcaaacggaaccaaagtaaacacattaactgaaaaaggagtggaagtcgtcaatgcaaccgaaacagtggaacgaacaaacacccccaggatctgctcaaaagggaaaaggacagttgacctcggtcaatgtggactcctggggacaatcactggaccacctcaatgtgaccaattcctaaaattttcagccgatttaattgttgagaggcgagaaggaagtgatgtctgttatcctggaaaattcgtgaatgaagaagctctgaggcaaattctcagagaatcaggcggaattgacaaggaacccatgggattcaaatacaatggaataaggactaatgggacaaccagtgcatgtaggagatcaggatcttcattctatgcagaaatgaaatggctcctgtcaaacacagataatgctacattcccgcagatgaccaagtcatataaaaatacaagagaaagcccagctatagtagtatgggggatccatcattccgtttcaactgcagagcaaaccaagctatatgggagtggaaacaaactggtgacagttgggagttctaattatcaacaatctttcgtaccgagtccaggagcaagaccacaagttaatggtcaatctggaagaattgactttcattggctaatactaaatcccaatgatacagtcactttcagtttcaatggggctttcatagctccagatcgtgcaagcttcctgagagggaaatctatgggaatccagagtggagtacaggttgatgccaattgtgaaggggactgctatcatagtggagggacaataataagtaacttgccatttcagaacatagatagcagggcagttggaaaatgtccgagatatgttaggcaaaggagtcttctgctggcaacagggatgaagaatgttcctgaggttccaaagagaaaacggactgcgagaggcctatttggtgctatagcggggttcattgaaaatggatgggaaggcctaattgatggttggtatggtttcagacatcaaaatgcacagggagagggaactgctgcagattacaaaagcactcaatcggcaatagatcaaataacagggaaattaaaccgacttatagcaaaaaccaaccaacaatttgagttgatagacaatgaattcaatgaggtagagaagcaaatcggtaatgtgataaattggaccagagattctataacagaagtatggtcatacaatgctgaattcttggtggcaatggagaaccaacatacaattgatctggctgattcagaaatgaacaaactgtatgaacgagtgaaaagacagttgagagagaatgctgaagaagacggcacgggttgctttgaaatatttcacaagtgtgatgatgactgtatggccagtattagaaataacacctatgatcacagaaaatacagagaagaggcaatgcaaaatagaatacagattgacccaatcaaactaagcagcggctacaaagatgtgatactttggtttagcttcggggcatcatgtttcatacttctagccattgtaatgggccttgtcttcatatgtgtgaagaatggaaacatgcggtgcactatttgtatataa-----------------------------
>MN700030.1_Influenza_A_virus_(A/chicken/China/FQ2/2019(H7N9))_segment_4_hemagglutinin_(HA)_gene_complete_cds(3)
---------------------atgaacactcaaatcctgatattcgctctgattacgaccattccaacaaatgcagacaaaatctgcctcggacatcactccgtgtcaaacggaaccaaagtaaacacattaactgaaaaaggagtggaagtcgtcaatgcaaccgaaacagtggaacgaacaaacacccccaggatctgctcaaaagggaaaaggacagttgacctcggtcaatgtggactcctggggacaatcactggaccacctcaatgtgaccaattcctaaaattttcagccgatttaattgttgagaggcgagaaggaagtgatgtctgttatcctggaaaattcgtgaatgaagaagctctgaggcaaattctcagagaatcaggcggaattgacaaggaacccatgggattcaaatacaatggaataaggactaatgggacaaccagtgcatgtaggagatcaggatcttcattctatgcagaaatgaaatggctcctgtcaaacacagataatgctacattcccgcagatgaccaagtcatataaaaatacaagagaaagcccagctatagtagtatgggggatccatcattccgtttcaactgcagagcaaaccaagctatatgggagtggaaacaaactggtgacagttgggagttctaattatcaacaatctttcgtaccgagtccaggagcaagaccacaagttaatggtcaatctggaagaattgactttcattggctaatactaaatcccaatgatacagtcactttcagtttcaatggggctttcatagctccagatcgtgcaagcttcctgagagggaaatctatgggaatccagagtggagtacaggttgatgccaattgtgaaggggactgctatcatagtggagggacaataataagtaacttgccatttcagaacatagatagcagggcagttggaaaatgtccgagatatgttaggcaaaggagtcttctgctggcaacagggatgaagaatgttcctgaggttccaaagagaaaacggactgcgagaggcctatttggtgctatagcggggttcattgaaaatggatgggaaggcctaattgatggttggtatggtttcagacatcaaaatgcacagggagagggaactgctgcagattacaaaagcactcaatcggcaatagatcaaataacagggaaattaaaccgacttatagcaaaaaccaaccaacaatttgagttgatagacaatgaattcaatgaggtagagaagcaaatcggtaatgtgataaattggaccagagattctataacagaagtatggtcatacaatgctgaattcttggtggcaatggagaaccaacatacaattgatctggctgattcagaaatgaacaaactgtatgaacgagtgaaaagacagttgagagagaatgctgaagaagacggcacgggttgctttgaaatatttcacaagtgtgatgatgactgtatggccagtattagaaataacacctatgatcacagaaaatacagagaagaggcaatgcaaaatagaatacagattgacccaatcaaactaagcagcggctacaaagatgtgatactttggtttagcttcggggcatcatgtttcatacttctagccattgtaatgggccttgtcttcatatgtgtgaagaatggaaacatgcggtgcactatttgtatataa-----------------------------
>MW265351.1_Influenza_A_virus_(A/chicken/Shandong/SD1224/2019(H7N9))_segment_4_hemagglutinin_(HA)_gene_complete_cds
---------------------atgaacactcaaatcctggtattcgctctgattgcgatcattccaacaaatgcagacaaaatctgcctcggacatcactccgtgtcaaacggaaccaaagtaaacacattaactgaaaaaggagtggaagtcgtcaatgcaaccgaaacagtggaacgaacaaacacccccaggatctgctcaaaagggaaaaggacagttgacctcggtcaatgtggactcctggggacaatcactggaccacctcaatgtgaccaattcctaaaattttcagccgatttaattgttgagaggcgagaaggaagtgatgtctgttatcctggaaaattcgtgaatgaagaagctctgaggcaaattctcagagaatcaggcggaattgacaaggaacccatgggattcaaatacaatggaataaggactaatgggacaaccagtgcatgtaggagatcaggatcttcattctatgcagaaatgaaatggctcctgtcaaacacagataatgctacattcccgcagatgaccaagtcatataaaaatacaagagaaagcccagctatagtagtatgggggatccatcattccgtttcaactgcagagcaaaccaagctatatgggagtggaaacaaactggtgacagttgggagttctaattatcaacaatctttcgtaccgagtccaggagcaagaccacaagttaatggtcaatctggaagaattgactttcattggctaatactaaatcccaatgatacagtcactttcagtttcaatggggctttcatagctccagatcgtgcaagcttcctgagagggaaatctatgggaatccagagtggagtacaggttgatgccaattgtgaaggggactgctatcatagtggagggacaataataagtaacttgccatttcagaacatagatagcagggcagttggaaaatgtccgagatatgttaggcaaaggagtcttctgctggcaacagggatgaagaatgttcctgaggttccaaagagaaaacggactgcgagaggcctatttggtgctatagcggggttcattgaaaatggatgggaaggcctaattgatggttggtatggtttcagacatcaaaatgcacagggagagggaactgctgcagattacaaaagcactcaatcggcaatagatcaaataacagggaaattaaaccgacttatagcaaaaaccaaccaacaatttgagttgatagacaatgaattcaatgaggtagagaagcaaatcggtaatgtgataaattggaccagagattctataacagaagtatggtcatacaatgctgaattcttggtggcaatggagaaccaacatacaattgatctggctgattcagaaatgaacaaactgtatgaacgagtgaaaagacagttgagagagaatgctgaagaagacggcacgggttgctttgaaatatttcacaagtgtgatgatgactgtatggccagtattagaaataacacctatgatcacagaaaatacagagaagaggcaatgcaaaatagaatacagattgacccaatcaaactaagcagcggctacaaagatgtgatactttggtttagcttcggggcatcatgtttcatacttctagccattgtaatgggccttgtcttcatatgtgtgaagaatggaaacatgcggtgcactatttgtatataa-----------------------------
>MW265351.1_Influenza_A_virus_(A/chicken/Shandong/SD1224/2019(H7N9))_segment_4_hemagglutinin_(HA)_gene_complete_cds(2)
---------------------atgaacactcaaatcctggtattcgctctgattgcgatcattccaacaaatgcagacaaaatctgcctcggacatcactccgtgtcaaacggaaccaaagtaaacacattaactgaaaaaggagtggaagtcgtcaatgcaaccgaaacagtggaacgaacaaacacccccaggatctgctcaaaagggaaaaggacagttgacctcggtcaatgtggactcctggggacaatcactggaccacctcaatgtgaccaattcctaaaattttcagccgatttaattgttgagaggcgagaaggaagtgatgtctgttatcctggaaaattcgtgaatgaagaagctctgaggcaaattctcagagaatcaggcggaattgacaaggaacccatgggattcaaatacaatggaataaggactaatgggacaaccagtgcatgtaggagatcaggatcttcattctatgcagaaatgaaatggctcctgtcaaacacagataatgctacattcccgcagatgaccaagtcatataaaaatacaagagaaagcccagctatagtagtatgggggatccatcattccgtttcaactgcagagcaaaccaagctatatgggagtggaaacaaactggtgacagttgggagttctaattatcaacaatctttcgtaccgagtccaggagcaagaccacaagttaatggtcaatctggaagaattgactttcattggctaatactaaatcccaatgatacagtcactttcagtttcaatggggctttcatagctccagatcgtgcaagcttcctgagagggaaatctatgggaatccagagtggagtacaggttgatgccaattgtgaaggggactgctatcatagtggagggacaataataagtaacttgccatttcagaacatagatagcagggcagttggaaaatgtccgagatatgttaggcaaaggagtcttctgctggcaacagggatgaagaatgttcctgaggttccaaagagaaaacggactgcgagaggcctatttggtgctatagcggggttcattgaaaatggatgggaaggcctaattgatggttggtatggtttcagacatcaaaatgcacagggagagggaactgctgcagattacaaaagcactcaatcggcaatagatcaaataacagggaaattaaaccgacttatagcaaaaaccaaccaacaatttgagttgatagacaatgaattcaatgaggtagagaagcaaatcggtaatgtgataaattggaccagagattctataacagaagtatggtcatacaatgctgaattcttggtggcaatggagaaccaacatacaattgatctggctgattcagaaatgaacaaactgtatgaacgagtgaaaagacagttgagagagaatgctgaagaagacggcacgggttgctttgaaatatttcacaagtgtgatgatgactgtatggccagtattagaaataacacctatgatcacagaaaatacagagaagaggcaatgcaaaatagaatacagattgacccaatcaaactaagcagcggctacaaagatgtgatactttggtttagcttcggggcatcatgtttcatacttctagccattgtaatgggccttgtcttcatatgtgtgaagaatggaaacatgcggtgcactatttgtatataa-----------------------------
>MW265351.1_Influenza_A_virus_(A/chicken/Shandong/SD1224/2019(H7N9))_segment_4_hemagglutinin_(HA)_gene_complete_cds(3)
---------------------atgaacactcaaatcctggtattcgctctgattgcgatcattccaacaaatgcagacaaaatctgcctcggacatcactccgtgtcaaacggaaccaaagtaaacacattaactgaaaaaggagtggaagtcgtcaatgcaaccgaaacagtggaacgaacaaacacccccaggatctgctcaaaagggaaaaggacagttgacctcggtcaatgtggactcctggggacaatcactggaccacctcaatgtgaccaattcctaaaattttcagccgatttaattgttgagaggcgagaaggaagtgatgtctgttatcctggaaaattcgtgaatgaagaagctctgaggcaaattctcagagaatcaggcggaattgacaaggaacccatgggattcaaatacaatggaataaggactaatgggacaaccagtgcatgtaggagatcaggatcttcattctatgcagaaatgaaatggctcctgtcaaacacagataatgctacattcccgcagatgaccaagtcatataaaaatacaagagaaagcccagctatagtagtatgggggatccatcattccgtttcaactgcagagcaaaccaagctatatgggagtggaaacaaactggtgacagttgggagttctaattatcaacaatctttcgtaccgagtccaggagcaagaccacaagttaatggtcaatctggaagaattgactttcattggctaatactaaatcccaatgatacagtcactttcagtttcaatggggctttcatagctccagatcgtgcaagcttcctgagagggaaatctatgggaatccagagtggagtacaggttgatgccaattgtgaaggggactgctatcatagtggagggacaataataagtaacttgccatttcagaacatagatagcagggcagttggaaaatgtccgagatatgttaggcaaaggagtcttctgctggcaacagggatgaagaatgttcctgaggttccaaagagaaaacggactgcgagaggcctatttggtgctatagcggggttcattgaaaatggatgggaaggcctaattgatggttggtatggtttcagacatcaaaatgcacagggagagggaactgctgcagattacaaaagcactcaatcggcaatagatcaaataacagggaaattaaaccgacttatagcaaaaaccaaccaacaatttgagttgatagacaatgaattcaatgaggtagagaagcaaatcggtaatgtgataaattggaccagagattctataacagaagtatggtcatacaatgctgaattcttggtggcaatggagaaccaacatacaattgatctggctgattcagaaatgaacaaactgtatgaacgagtgaaaagacagttgagagagaatgctgaagaagacggcacgggttgctttgaaatatttcacaagtgtgatgatgactgtatggccagtattagaaataacacctatgatcacagaaaatacagagaagaggcaatgcaaaatagaatacagattgacccaatcaaactaagcagcggctacaaagatgtgatactttggtttagcttcggggcatcatgtttcatacttctagccattgtaatgggccttgtcttcatatgtgtgaagaatggaaacatgcggtgcactatttgtatataa-----------------------------
>MN700033.1_Influenza_A_virus_(A/chicken/China/AS1/2019(H7N9))_segment_4_hemagglutinin_(HA)_gene_complete_cds
---------------------atgaacactcaaatcctgatattcgctctgattacgaccattccaacaaatgcagacaaaatctgcctcggacatcactccgtgtcaaacggaaccaaagtaaacacattaactgaaaaaggagtggaagtcgtcaatgcaaccgaaacagtggaacgaacaaacacccccaggatctgctcaaaagggaaaaggacagttgacctcggtcaatgtggactcctggggacaatcactggaccacctcagtgtgaccaattcctaaaattttcagccgatttaattgttgagaggcgagaaggaagtgatgtctgttatcctggaaaattcgtgaatgaagaagctctgaggcaaattctcagagaatcaggcggaattgacaaggaacccatgggattcaaatacaatggaataagaactaatgggacaaccagtgcatgtaggagatcaggaccttcattctatgcagaaatgaaatggctcctgtcaaacacagataatgctacattcccgcagatgaccaagtcatataaaaatacaagagaaagcccagctatagtagtatgggggatccatcattccgtttcaactgcagagcaaaccaagctatatgggagtggaaacaaactggtgacagttgggagttctaattatcaacaatctttcgtaccgagtccaggagcaagaccacaagttaatggtcaatctggaagaattgactttcattggctaatactaaatcccaatgatacagtcactttcagtttcaatggggctttcatagctccagatcgtgcaagcttcctgagagggaaatctatgggaatccagagtggagtacaggttgatgccaattgtgaaggggactgctatcatagtggagggacaataataagtaacctgccatttcagaacatagatagcagggcagttggaaaatgtccgagatatgttaggcaaaggagtcttctgctggcaacagggatgaagaatgttcctgaggttccaaagagaaaacggactgcgagaggcctatttggtgctatagcgggtttcattgaaaatggatgggaaggcctaattgatggttggtatggtttcagacatcaaaatgcacagggagagggaactgctgcagattacaaaagcactcaatcggcaatagatcaaataacagggaaattaaaccgacttatagcaaaaaccaaccaacaatttgagttgatagacaatgaattcaatgaggtagagaagcaaatcggtaatgtgataaattggaccagagattctataacagaagtatggtcatacaatgctgaattcttggtggcaatggagaaccaacatacaattgatctggctgattcagaaatgaacaaactgtatgaacgagtaaaaagacagttgagagagaatgctgaagaagacggcacgggttgctttgaaatatttcacaagtgtgatgatgactgtatggccagtattagaaataacacctatgatcacagaaaatacagagaagaggcaatgcaaaatagaatacagattgacccaatcaaactaagcagcggctacaaagatgtgatactttggtttagcttcggggcatcatgtttcatacttctagccattgtaatgggccttgtcttcatatgtgtgaagaatggaaacatgcggtgcactatttgtatataa-----------------------------
>MN700033.1_Influenza_A_virus_(A/chicken/China/AS1/2019(H7N9))_segment_4_hemagglutinin_(HA)_gene_complete_cds(2)
---------------------atgaacactcaaatcctgatattcgctctgattacgaccattccaacaaatgcagacaaaatctgcctcggacatcactccgtgtcaaacggaaccaaagtaaacacattaactgaaaaaggagtggaagtcgtcaatgcaaccgaaacagtggaacgaacaaacacccccaggatctgctcaaaagggaaaaggacagttgacctcggtcaatgtggactcctggggacaatcactggaccacctcagtgtgaccaattcctaaaattttcagccgatttaattgttgagaggcgagaaggaagtgatgtctgttatcctggaaaattcgtgaatgaagaagctctgaggcaaattctcagagaatcaggcggaattgacaaggaacccatgggattcaaatacaatggaataagaactaatgggacaaccagtgcatgtaggagatcaggaccttcattctatgcagaaatgaaatggctcctgtcaaacacagataatgctacattcccgcagatgaccaagtcatataaaaatacaagagaaagcccagctatagtagtatgggggatccatcattccgtttcaactgcagagcaaaccaagctatatgggagtggaaacaaactggtgacagttgggagttctaattatcaacaatctttcgtaccgagtccaggagcaagaccacaagttaatggtcaatctggaagaattgactttcattggctaatactaaatcccaatgatacagtcactttcagtttcaatggggctttcatagctccagatcgtgcaagcttcctgagagggaaatctatgggaatccagagtggagtacaggttgatgccaattgtgaaggggactgctatcatagtggagggacaataataagtaacctgccatttcagaacatagatagcagggcagttggaaaatgtccgagatatgttaggcaaaggagtcttctgctggcaacagggatgaagaatgttcctgaggttccaaagagaaaacggactgcgagaggcctatttggtgctatagcgggtttcattgaaaatggatgggaaggcctaattgatggttggtatggtttcagacatcaaaatgcacagggagagggaactgctgcagattacaaaagcactcaatcggcaatagatcaaataacagggaaattaaaccgacttatagcaaaaaccaaccaacaatttgagttgatagacaatgaattcaatgaggtagagaagcaaatcggtaatgtgataaattggaccagagattctataacagaagtatggtcatacaatgctgaattcttggtggcaatggagaaccaacatacaattgatctggctgattcagaaatgaacaaactgtatgaacgagtaaaaagacagttgagagagaatgctgaagaagacggcacgggttgctttgaaatatttcacaagtgtgatgatgactgtatggccagtattagaaataacacctatgatcacagaaaatacagagaagaggcaatgcaaaatagaatacagattgacccaatcaaactaagcagcggctacaaagatgtgatactttggtttagcttcggggcatcatgtttcatacttctagccattgtaatgggccttgtcttcatatgtgtgaagaatggaaacatgcggtgcactatttgtatataa-----------------------------
>MN700033.1_Influenza_A_virus_(A/chicken/China/AS1/2019(H7N9))_segment_4_hemagglutinin_(HA)_gene_complete_cds(3)
---------------------atgaacactcaaatcctgatattcgctctgattacgaccattccaacaaatgcagacaaaatctgcctcggacatcactccgtgtcaaacggaaccaaagtaaacacattaactgaaaaaggagtggaagtcgtcaatgcaaccgaaacagtggaacgaacaaacacccccaggatctgctcaaaagggaaaaggacagttgacctcggtcaatgtggactcctggggacaatcactggaccacctcagtgtgaccaattcctaaaattttcagccgatttaattgttgagaggcgagaaggaagtgatgtctgttatcctggaaaattcgtgaatgaagaagctctgaggcaaattctcagagaatcaggcggaattgacaaggaacccatgggattcaaatacaatggaataagaactaatgggacaaccagtgcatgtaggagatcaggaccttcattctatgcagaaatgaaatggctcctgtcaaacacagataatgctacattcccgcagatgaccaagtcatataaaaatacaagagaaagcccagctatagtagtatgggggatccatcattccgtttcaactgcagagcaaaccaagctatatgggagtggaaacaaactggtgacagttgggagttctaattatcaacaatctttcgtaccgagtccaggagcaagaccacaagttaatggtcaatctggaagaattgactttcattggctaatactaaatcccaatgatacagtcactttcagtttcaatggggctttcatagctccagatcgtgcaagcttcctgagagggaaatctatgggaatccagagtggagtacaggttgatgccaattgtgaaggggactgctatcatagtggagggacaataataagtaacctgccatttcagaacatagatagcagggcagttggaaaatgtccgagatatgttaggcaaaggagtcttctgctggcaacagggatgaagaatgttcctgaggttccaaagagaaaacggactgcgagaggcctatttggtgctatagcgggtttcattgaaaatggatgggaaggcctaattgatggttggtatggtttcagacatcaaaatgcacagggagagggaactgctgcagattacaaaagcactcaatcggcaatagatcaaataacagggaaattaaaccgacttatagcaaaaaccaaccaacaatttgagttgatagacaatgaattcaatgaggtagagaagcaaatcggtaatgtgataaattggaccagagattctataacagaagtatggtcatacaatgctgaattcttggtggcaatggagaaccaacatacaattgatctggctgattcagaaatgaacaaactgtatgaacgagtaaaaagacagttgagagagaatgctgaagaagacggcacgggttgctttgaaatatttcacaagtgtgatgatgactgtatggccagtattagaaataacacctatgatcacagaaaatacagagaagaggcaatgcaaaatagaatacagattgacccaatcaaactaagcagcggctacaaagatgtgatactttggtttagcttcggggcatcatgtttcatacttctagccattgtaatgggccttgtcttcatatgtgtgaagaatggaaacatgcggtgcactatttgtatataa-----------------------------
>MN700034.1_Influenza_A_virus_(A/chicken/China/WYG1/2019(H7N9))_segment_4_hemagglutinin_(HA)_gene_complete_cds
---------------------atgaacactcaaatcctgatattcgctctgattacgaccattccaacaaatgcagacaaaatctgcctcggacatcactccgtgtcaaacggaaccaaagtaaacacattaactgaaaaaggagtggaagtcgtcaatgcaaccgaaacagtggaacgaacaaacacccccaggatctgctcaaaagggaaaaggacagttgacctcggtcaatgtggactcctggggacaatcactggaccacctcaatgtgaccaattcctaaaattttcagccgatttaattgttgagaggcgagaaggaagtgatgtctgttatcctggaaaattcgtgaatgaagaagctctgaggcaaattctcagagaatcaggcggaattgacaaggaacccatgggattcaaatacaatggaataagaactaatgggacaaccagtgcatgtaggagatcaggatcttcattctatgcagaaatgaaatggctcctgtcaaacacagataatgctacattcccgcagatgaccaagtcatataaaaacacaagagaaagcccagctatagtagtatgggggatccatcattccgtttcaactgcagagcaaaccaagctatatgggagtggaaacaagctggtgacagttgggagttctaattatcaacaatctttcgtaccgagtccaggagcaagaccacaagttaatggtcaatctggaagaattgactttcattggctaatactaaatcccaatgatacagtcactttcagtttcaatggggctttcatagctccagatcgtgcaagcttcatgagagggaaatctatgggaatccagagtggagtacaggttgatgccaattgtgaaggggactgctatcatagtggagggacaataataagtaacttgccatttcagaacatagatagcagggcagttggaaaatgtccgagatatgttaggcaaaggagtcttctgctggcaacagggatgaagaatgttcctgaggttccaaagagaaaacggactgcgagaggcctatttggtgctatagcgggtttcattgaaaatggatgggaaggcctaattgatggttggtatggtttcagacatcaaaatgcacagggagagggaactgctgcagattacaaaagcactcaatcggcaatagatcaaataacagggaaattaaaccgacttatagcaaaaaccaaccaacaattcgagttgatagacaatgaattcaatgaggtagagaagcaaatcggtaatgtgataaattggaccagagattctataacagaagtatggtcatacaatgctgaattcttggtggcaatggagaaccaacatacaattgatctggctgattcagaaatgaacaaactgtatgaacgagtgaaaagacagttgagagagaatgctgaagaagacggcacgggttgctttgaaatatttcacaagtgtgatgatgactgtatggccagtattagaaataacacctatgatcacagaaaatacagagaagaggcaatgcaaaatagaatacagattgacccaatcaaactaagcagcggctacaaagatgtgatactttggtttagcttcggggcatcatgtttcatacttctagccattgtaatgggccttgtcttcatatgtgtgaagaatggaaacatgcggtgcactatttgtatataa-----------------------------
>MN700034.1_Influenza_A_virus_(A/chicken/China/WYG1/2019(H7N9))_segment_4_hemagglutinin_(HA)_gene_complete_cds(2)
---------------------atgaacactcaaatcctgatattcgctctgattacgaccattccaacaaatgcagacaaaatctgcctcggacatcactccgtgtcaaacggaaccaaagtaaacacattaactgaaaaaggagtggaagtcgtcaatgcaaccgaaacagtggaacgaacaaacacccccaggatctgctcaaaagggaaaaggacagttgacctcggtcaatgtggactcctggggacaatcactggaccacctcaatgtgaccaattcctaaaattttcagccgatttaattgttgagaggcgagaaggaagtgatgtctgttatcctggaaaattcgtgaatgaagaagctctgaggcaaattctcagagaatcaggcggaattgacaaggaacccatgggattcaaatacaatggaataagaactaatgggacaaccagtgcatgtaggagatcaggatcttcattctatgcagaaatgaaatggctcctgtcaaacacagataatgctacattcccgcagatgaccaagtcatataaaaacacaagagaaagcccagctatagtagtatgggggatccatcattccgtttcaactgcagagcaaaccaagctatatgggagtggaaacaagctggtgacagttgggagttctaattatcaacaatctttcgtaccgagtccaggagcaagaccacaagttaatggtcaatctggaagaattgactttcattggctaatactaaatcccaatgatacagtcactttcagtttcaatggggctttcatagctccagatcgtgcaagcttcatgagagggaaatctatgggaatccagagtggagtacaggttgatgccaattgtgaaggggactgctatcatagtggagggacaataataagtaacttgccatttcagaacatagatagcagggcagttggaaaatgtccgagatatgttaggcaaaggagtcttctgctggcaacagggatgaagaatgttcctgaggttccaaagagaaaacggactgcgagaggcctatttggtgctatagcgggtttcattgaaaatggatgggaaggcctaattgatggttggtatggtttcagacatcaaaatgcacagggagagggaactgctgcagattacaaaagcactcaatcggcaatagatcaaataacagggaaattaaaccgacttatagcaaaaaccaaccaacaattcgagttgatagacaatgaattcaatgaggtagagaagcaaatcggtaatgtgataaattggaccagagattctataacagaagtatggtcatacaatgctgaattcttggtggcaatggagaaccaacatacaattgatctggctgattcagaaatgaacaaactgtatgaacgagtgaaaagacagttgagagagaatgctgaagaagacggcacgggttgctttgaaatatttcacaagtgtgatgatgactgtatggccagtattagaaataacacctatgatcacagaaaatacagagaagaggcaatgcaaaatagaatacagattgacccaatcaaactaagcagcggctacaaagatgtgatactttggtttagcttcggggcatcatgtttcatacttctagccattgtaatgggccttgtcttcatatgtgtgaagaatggaaacatgcggtgcactatttgtatataa-----------------------------
>MN700034.1_Influenza_A_virus_(A/chicken/China/WYG1/2019(H7N9))_segment_4_hemagglutinin_(HA)_gene_complete_cds(3)
---------------------atgaacactcaaatcctgatattcgctctgattacgaccattccaacaaatgcagacaaaatctgcctcggacatcactccgtgtcaaacggaaccaaagtaaacacattaactgaaaaaggagtggaagtcgtcaatgcaaccgaaacagtggaacgaacaaacacccccaggatctgctcaaaagggaaaaggacagttgacctcggtcaatgtggactcctggggacaatcactggaccacctcaatgtgaccaattcctaaaattttcagccgatttaattgttgagaggcgagaaggaagtgatgtctgttatcctggaaaattcgtgaatgaagaagctctgaggcaaattctcagagaatcaggcggaattgacaaggaacccatgggattcaaatacaatggaataagaactaatgggacaaccagtgcatgtaggagatcaggatcttcattctatgcagaaatgaaatggctcctgtcaaacacagataatgctacattcccgcagatgaccaagtcatataaaaacacaagagaaagcccagctatagtagtatgggggatccatcattccgtttcaactgcagagcaaaccaagctatatgggagtggaaacaagctggtgacagttgggagttctaattatcaacaatctttcgtaccgagtccaggagcaagaccacaagttaatggtcaatctggaagaattgactttcattggctaatactaaatcccaatgatacagtcactttcagtttcaatggggctttcatagctccagatcgtgcaagcttcatgagagggaaatctatgggaatccagagtggagtacaggttgatgccaattgtgaaggggactgctatcatagtggagggacaataataagtaacttgccatttcagaacatagatagcagggcagttggaaaatgtccgagatatgttaggcaaaggagtcttctgctggcaacagggatgaagaatgttcctgaggttccaaagagaaaacggactgcgagaggcctatttggtgctatagcgggtttcattgaaaatggatgggaaggcctaattgatggttggtatggtttcagacatcaaaatgcacagggagagggaactgctgcagattacaaaagcactcaatcggcaatagatcaaataacagggaaattaaaccgacttatagcaaaaaccaaccaacaattcgagttgatagacaatgaattcaatgaggtagagaagcaaatcggtaatgtgataaattggaccagagattctataacagaagtatggtcatacaatgctgaattcttggtggcaatggagaaccaacatacaattgatctggctgattcagaaatgaacaaactgtatgaacgagtgaaaagacagttgagagagaatgctgaagaagacggcacgggttgctttgaaatatttcacaagtgtgatgatgactgtatggccagtattagaaataacacctatgatcacagaaaatacagagaagaggcaatgcaaaatagaatacagattgacccaatcaaactaagcagcggctacaaagatgtgatactttggtttagcttcggggcatcatgtttcatacttctagccattgtaatgggccttgtcttcatatgtgtgaagaatggaaacatgcggtgcactatttgtatataa-----------------------------
>MW265343.1_Influenza_A_virus_(A/chicken/Liaoning/LN1908/2019(H7N9))_segment_4_hemagglutinin_(HA)_gene_complete_cds
---------------------atgaacactcaaatcctggtattcgctctgattgcgatcattccaacaaatgcagacaaaatctgcctcggacatcactccgtgtcaaacggaaccaaagtaaacacattaactgaaaaaggagtggaagtcgtcaatgcaaccgaaacagtggaacgaacaaacacccccaggatctgctcaaaagggaaaaggacagttgacctcggtcaatgtggactcctggggacaatcactggaccacctcaatgtgaccaattcctaaaattttcagccgatttaattgttgagaggcgagaaggaagtgatgtctgttatcctggaaaattcgtgaatgaagaagctctgaggcaaatcctcagagaatcaggcggaattgacaaggaacccatgggattcaaatacaatggaataagaactaatgggacaaccagtgcatgtaggagatcaggaccttcattctatgcagaaatgaaatggctcctgtcaaacacagataatgctacattcccgcagatgaccaagtcatataaaaatacaagagaaagcccagctatagtagtatgggggatccatcattccgtttcaactgcagagcaaaccaagctatatgggagtggaaacaaactggtgacagttgggagttctaattatcaacaatctttcgtaccgagtccaggagcaagaccacaagttaatggtcaatctggaagaattgactttcattggctaatactaaatcccaatgatacagtcactttcagtttcaatggggctttcatagctccagatcgtgcaagcttcctgagagggaaatctatgggaatccagagtggagtacaggttgatgccaattgtgaaggggactgctatcatagtggagggacaataataagtaacttgccatttcagaacatagatagcagggcagttggaaaatgtccgagatatgttaggcaaaggagtcttctgctggcaacagggatgaagaatgttcctgaggttccaaagagaaaacggactgcgagaggcctatttggtgctatagcgggtttcattgaaaatggatgggaaggcctaattgatggttggtatggtttcagacatcaaaatgcacagggagagggaactgctgcagattacaaaagcactcaatcggcaatagatcaaataacagggaaattaaaccgacttatagcaaaaaccaaccaacaatttgagttgatagacaatgaattcaatgaggtagagaagcaaatcggtaatgtgataaattggaccagagattctataacagaagtatggtcatacaatgctgaattcttggtggcaatggagaaccaacatacaattgatctggctgattcagaaatgaacaaactgtatgaacgagtgaaaagacagttgagagagaatgctgaagaagacggcacgggttgctttgaaatatttcacaagtgtgatgatgactgtatggccagtattagaaataacacctatgatcacagaaaatacagagaagaggcaatgcaaaatagaatacagattgacccaatcaaactaagcagcggctacaaagatgtgatactttggtttagcttcggggcatcatgtttcatacttctagccattgtaatgggccttgtcttcatatgtgtgaagaatggaaacatgcggtgcacattttgtatataa-----------------------------
>MW265343.1_Influenza_A_virus_(A/chicken/Liaoning/LN1908/2019(H7N9))_segment_4_hemagglutinin_(HA)_gene_complete_cds(2)
---------------------atgaacactcaaatcctggtattcgctctgattgcgatcattccaacaaatgcagacaaaatctgcctcggacatcactccgtgtcaaacggaaccaaagtaaacacattaactgaaaaaggagtggaagtcgtcaatgcaaccgaaacagtggaacgaacaaacacccccaggatctgctcaaaagggaaaaggacagttgacctcggtcaatgtggactcctggggacaatcactggaccacctcaatgtgaccaattcctaaaattttcagccgatttaattgttgagaggcgagaaggaagtgatgtctgttatcctggaaaattcgtgaatgaagaagctctgaggcaaatcctcagagaatcaggcggaattgacaaggaacccatgggattcaaatacaatggaataagaactaatgggacaaccagtgcatgtaggagatcaggaccttcattctatgcagaaatgaaatggctcctgtcaaacacagataatgctacattcccgcagatgaccaagtcatataaaaatacaagagaaagcccagctatagtagtatgggggatccatcattccgtttcaactgcagagcaaaccaagctatatgggagtggaaacaaactggtgacagttgggagttctaattatcaacaatctttcgtaccgagtccaggagcaagaccacaagttaatggtcaatctggaagaattgactttcattggctaatactaaatcccaatgatacagtcactttcagtttcaatggggctttcatagctccagatcgtgcaagcttcctgagagggaaatctatgggaatccagagtggagtacaggttgatgccaattgtgaaggggactgctatcatagtggagggacaataataagtaacttgccatttcagaacatagatagcagggcagttggaaaatgtccgagatatgttaggcaaaggagtcttctgctggcaacagggatgaagaatgttcctgaggttccaaagagaaaacggactgcgagaggcctatttggtgctatagcgggtttcattgaaaatggatgggaaggcctaattgatggttggtatggtttcagacatcaaaatgcacagggagagggaactgctgcagattacaaaagcactcaatcggcaatagatcaaataacagggaaattaaaccgacttatagcaaaaaccaaccaacaatttgagttgatagacaatgaattcaatgaggtagagaagcaaatcggtaatgtgataaattggaccagagattctataacagaagtatggtcatacaatgctgaattcttggtggcaatggagaaccaacatacaattgatctggctgattcagaaatgaacaaactgtatgaacgagtgaaaagacagttgagagagaatgctgaagaagacggcacgggttgctttgaaatatttcacaagtgtgatgatgactgtatggccagtattagaaataacacctatgatcacagaaaatacagagaagaggcaatgcaaaatagaatacagattgacccaatcaaactaagcagcggctacaaagatgtgatactttggtttagcttcggggcatcatgtttcatacttctagccattgtaatgggccttgtcttcatatgtgtgaagaatggaaacatgcggtgcacattttgtatataa-----------------------------
>MW265343.1_Influenza_A_virus_(A/chicken/Liaoning/LN1908/2019(H7N9))_segment_4_hemagglutinin_(HA)_gene_complete_cds(3)
---------------------atgaacactcaaatcctggtattcgctctgattgcgatcattccaacaaatgcagacaaaatctgcctcggacatcactccgtgtcaaacggaaccaaagtaaacacattaactgaaaaaggagtggaagtcgtcaatgcaaccgaaacagtggaacgaacaaacacccccaggatctgctcaaaagggaaaaggacagttgacctcggtcaatgtggactcctggggacaatcactggaccacctcaatgtgaccaattcctaaaattttcagccgatttaattgttgagaggcgagaaggaagtgatgtctgttatcctggaaaattcgtgaatgaagaagctctgaggcaaatcctcagagaatcaggcggaattgacaaggaacccatgggattcaaatacaatggaataagaactaatgggacaaccagtgcatgtaggagatcaggaccttcattctatgcagaaatgaaatggctcctgtcaaacacagataatgctacattcccgcagatgaccaagtcatataaaaatacaagagaaagcccagctatagtagtatgggggatccatcattccgtttcaactgcagagcaaaccaagctatatgggagtggaaacaaactggtgacagttgggagttctaattatcaacaatctttcgtaccgagtccaggagcaagaccacaagttaatggtcaatctggaagaattgactttcattggctaatactaaatcccaatgatacagtcactttcagtttcaatggggctttcatagctccagatcgtgcaagcttcctgagagggaaatctatgggaatccagagtggagtacaggttgatgccaattgtgaaggggactgctatcatagtggagggacaataataagtaacttgccatttcagaacatagatagcagggcagttggaaaatgtccgagatatgttaggcaaaggagtcttctgctggcaacagggatgaagaatgttcctgaggttccaaagagaaaacggactgcgagaggcctatttggtgctatagcgggtttcattgaaaatggatgggaaggcctaattgatggttggtatggtttcagacatcaaaatgcacagggagagggaactgctgcagattacaaaagcactcaatcggcaatagatcaaataacagggaaattaaaccgacttatagcaaaaaccaaccaacaatttgagttgatagacaatgaattcaatgaggtagagaagcaaatcggtaatgtgataaattggaccagagattctataacagaagtatggtcatacaatgctgaattcttggtggcaatggagaaccaacatacaattgatctggctgattcagaaatgaacaaactgtatgaacgagtgaaaagacagttgagagagaatgctgaagaagacggcacgggttgctttgaaatatttcacaagtgtgatgatgactgtatggccagtattagaaataacacctatgatcacagaaaatacagagaagaggcaatgcaaaatagaatacagattgacccaatcaaactaagcagcggctacaaagatgtgatactttggtttagcttcggggcatcatgtttcatacttctagccattgtaatgggccttgtcttcatatgtgtgaagaatggaaacatgcggtgcacattttgtatataa-----------------------------
>MN700031.1_Influenza_A_virus_(A/chicken/China/QHD1/2019(H7N9))_segment_4_hemagglutinin_(HA)_gene_complete_cds
---------------------atgaacactcaaatcctgatattcgctctgattacgaccattccaacaaatgcagacaaaatctgcctcggacatcactccgtgtcaaacggaaccaaagtaaacacattaactgaaaaaggagtggaagtcgtcaatgcaaccgaaacagttgaacgaacaaacacccccaggatctgctcaaaagggaaaaggacagttgacctcggtcaatgtggactcctggggacaatcactggaccacctcaatgtgaccaattcctaaaattttcagccgatttaattgttgagaggcgagaaggaagtgatgtctgttatcctggaaaattcgtgaatgaagaagctctgaggcaaattctcagagaatcaggcggaattgacaaggaacccatgggattcaaatacaatggaataagaactaatgggacaaccagtgcatgtaggagatcaggaccttcattctatgcagaaatgaaatggctcctgtcaaacacagataatgctacattcccgcagatgaccaagtcatataaaaatacaagagaaagcccagctatagtagtatgggggatccatcattccgtttcaactgcagagcaaaccaagctatatgggagtggaaacaaactggtgacagttgggagttctaattatcaacaatctttcgtaccgaatccaggagcaagaccacaagttaacggtcaatctggaagaattgactttcattggctaatactaaatcccaatgatacagtcactttcagtttcaatggggctttcatagctccagatcgtgcaagcttcctgagagggaaatctatgggaatccagagtggagtacaggttgatgccaattgtgaaggggactgctatcatagtggagggacaataataagtaacttgccatttcagaacatagatagcaggacagttggaaaatgtccgagatatgttaggcaaaggagtcttctgctggcaacagggatgaagaatgttcctgaggttccaaagagaaaacggactgcgagaggcctatttggtgctatagcgggtttcattgaaaatggatgggaaggcctaattgatggttggtatggtttcagacatcaaaatgcacagggagagggaactgctgcagattacaaaagcactcaatcggcaatagatcaaataacagggaaattaaatcgacttatagcaaaaaccaaccaacaatttgagttgatagacaatgaattcaatgaggtagagaagcaaatcggtaatgtgataaattggaccagagattctataacagaagtatggtcatacaatgctgaattcttggtggcaatggagaaccaacatacaattgatctggctgattcagaaatgaacaaactgtatgaacgagtgaaaagacagttgagagagaatgctgaagaagacggcacgggttgctttgaaatatttcacaagtgtgatgatgactgtatggccagtattagaaataacacctatgatcacagaaaatacagagaagaagcaatgcaaaatagaatacagattgacccaatcaaactaagcagcggctacaaagatgtgatactttggtttagcttcggggcatcatgtttcatacttctagccattgtaatgggccttgtcttcatatgtgtgaagaatggaaacatgcggtgcactatttgtatataa-----------------------------
>MN700031.1_Influenza_A_virus_(A/chicken/China/QHD1/2019(H7N9))_segment_4_hemagglutinin_(HA)_gene_complete_cds(2)
---------------------atgaacactcaaatcctgatattcgctctgattacgaccattccaacaaatgcagacaaaatctgcctcggacatcactccgtgtcaaacggaaccaaagtaaacacattaactgaaaaaggagtggaagtcgtcaatgcaaccgaaacagttgaacgaacaaacacccccaggatctgctcaaaagggaaaaggacagttgacctcggtcaatgtggactcctggggacaatcactggaccacctcaatgtgaccaattcctaaaattttcagccgatttaattgttgagaggcgagaaggaagtgatgtctgttatcctggaaaattcgtgaatgaagaagctctgaggcaaattctcagagaatcaggcggaattgacaaggaacccatgggattcaaatacaatggaataagaactaatgggacaaccagtgcatgtaggagatcaggaccttcattctatgcagaaatgaaatggctcctgtcaaacacagataatgctacattcccgcagatgaccaagtcatataaaaatacaagagaaagcccagctatagtagtatgggggatccatcattccgtttcaactgcagagcaaaccaagctatatgggagtggaaacaaactggtgacagttgggagttctaattatcaacaatctttcgtaccgaatccaggagcaagaccacaagttaacggtcaatctggaagaattgactttcattggctaatactaaatcccaatgatacagtcactttcagtttcaatggggctttcatagctccagatcgtgcaagcttcctgagagggaaatctatgggaatccagagtggagtacaggttgatgccaattgtgaaggggactgctatcatagtggagggacaataataagtaacttgccatttcagaacatagatagcaggacagttggaaaatgtccgagatatgttaggcaaaggagtcttctgctggcaacagggatgaagaatgttcctgaggttccaaagagaaaacggactgcgagaggcctatttggtgctatagcgggtttcattgaaaatggatgggaaggcctaattgatggttggtatggtttcagacatcaaaatgcacagggagagggaactgctgcagattacaaaagcactcaatcggcaatagatcaaataacagggaaattaaatcgacttatagcaaaaaccaaccaacaatttgagttgatagacaatgaattcaatgaggtagagaagcaaatcggtaatgtgataaattggaccagagattctataacagaagtatggtcatacaatgctgaattcttggtggcaatggagaaccaacatacaattgatctggctgattcagaaatgaacaaactgtatgaacgagtgaaaagacagttgagagagaatgctgaagaagacggcacgggttgctttgaaatatttcacaagtgtgatgatgactgtatggccagtattagaaataacacctatgatcacagaaaatacagagaagaagcaatgcaaaatagaatacagattgacccaatcaaactaagcagcggctacaaagatgtgatactttggtttagcttcggggcatcatgtttcatacttctagccattgtaatgggccttgtcttcatatgtgtgaagaatggaaacatgcggtgcactatttgtatataa-----------------------------
>MN700031.1_Influenza_A_virus_(A/chicken/China/QHD1/2019(H7N9))_segment_4_hemagglutinin_(HA)_gene_complete_cds(3)
---------------------atgaacactcaaatcctgatattcgctctgattacgaccattccaacaaatgcagacaaaatctgcctcggacatcactccgtgtcaaacggaaccaaagtaaacacattaactgaaaaaggagtggaagtcgtcaatgcaaccgaaacagttgaacgaacaaacacccccaggatctgctcaaaagggaaaaggacagttgacctcggtcaatgtggactcctggggacaatcactggaccacctcaatgtgaccaattcctaaaattttcagccgatttaattgttgagaggcgagaaggaagtgatgtctgttatcctggaaaattcgtgaatgaagaagctctgaggcaaattctcagagaatcaggcggaattgacaaggaacccatgggattcaaatacaatggaataagaactaatgggacaaccagtgcatgtaggagatcaggaccttcattctatgcagaaatgaaatggctcctgtcaaacacagataatgctacattcccgcagatgaccaagtcatataaaaatacaagagaaagcccagctatagtagtatgggggatccatcattccgtttcaactgcagagcaaaccaagctatatgggagtggaaacaaactggtgacagttgggagttctaattatcaacaatctttcgtaccgaatccaggagcaagaccacaagttaacggtcaatctggaagaattgactttcattggctaatactaaatcccaatgatacagtcactttcagtttcaatggggctttcatagctccagatcgtgcaagcttcctgagagggaaatctatgggaatccagagtggagtacaggttgatgccaattgtgaaggggactgctatcatagtggagggacaataataagtaacttgccatttcagaacatagatagcaggacagttggaaaatgtccgagatatgttaggcaaaggagtcttctgctggcaacagggatgaagaatgttcctgaggttccaaagagaaaacggactgcgagaggcctatttggtgctatagcgggtttcattgaaaatggatgggaaggcctaattgatggttggtatggtttcagacatcaaaatgcacagggagagggaactgctgcagattacaaaagcactcaatcggcaatagatcaaataacagggaaattaaatcgacttatagcaaaaaccaaccaacaatttgagttgatagacaatgaattcaatgaggtagagaagcaaatcggtaatgtgataaattggaccagagattctataacagaagtatggtcatacaatgctgaattcttggtggcaatggagaaccaacatacaattgatctggctgattcagaaatgaacaaactgtatgaacgagtgaaaagacagttgagagagaatgctgaagaagacggcacgggttgctttgaaatatttcacaagtgtgatgatgactgtatggccagtattagaaataacacctatgatcacagaaaatacagagaagaagcaatgcaaaatagaatacagattgacccaatcaaactaagcagcggctacaaagatgtgatactttggtttagcttcggggcatcatgtttcatacttctagccattgtaatgggccttgtcttcatatgtgtgaagaatggaaacatgcggtgcactatttgtatataa-----------------------------
>MN700032.1_Influenza_A_virus_(A/chicken/China/DL614/2019(H7N9))_segment_4_hemagglutinin_(HA)_gene_complete_cds
---------------------atgaacactcaaatcctgatattcgctctgattacgaccattccaacaaatgcagacaaaatctgcctcggacatcactccgtgtcaaacggaaccaaagtaaacacattaactgaaaaaggagtggaagtcgtcaatgcaaccgaaacagttgaacgaacaaacacccccaggatctgctcaaaagggaaaaggacagttgacctcggtcaatgtggactcctggggacaatcactggaccacctcaatgtgaccaattcctaaaattttcagccgatttaattgttgagaggcgagaaggaagtgatgtctgttatcctggaaaattcgtgaatgaagaagctctgaggcaaattctcagagaatcaggcggaattgacaaggaacccatgggattcaaatacaatggaataagaactaatgggacaaccagtgcatgtaggagatcaggaccctcattctatgcagaaatgaaatggctcctgtcaagcacagataatgctacattcccgcagatgaccaagtcatacaaaaatacaagagaaagcccagctatagtagtatgggggatccatcattccgtttcaactgcagagcaaaccaagctatatgggagtggaaacaaactggtgacagttgggagttctaattatcaacaatctttcgtgccgaatccaggagcaagaccacaagttaacggtcaatctggaagaattgactttcattggctaatactaaatcccaatgatacagtcactttcagtttcaatggggctttcatagctccagatcgtgcaagcttcctgagggggaaatctatgggaatccaaagtggagtacaggttgatgccaattgtgaaggggactgctatcatagtggagggacaataataagtaacttgccatttcagaacatagatagcagggcagttggaaaatgtccgagatatgttaggcaaaggagtcttctgctggcaacagggatgaagaatgttcctgaggttccaaagagaaaacggactgcgagaggcctatttggtgctatagcgggtttcattgaaaatggatgggaaggcctaattgatggttggtatggtttcagacatcaaaatgcgcagggagagggaactgctgcagattacaaaagcactcaatcggcaatagatcaaataacagggaaattaaaccgacttatagcaaaaaccaaccaacaatttgagttgatagacaatgaattcaatgaggtagagaagcaaatcggtaatgtgataaattggaccagagattctataacagaagtatggtcatacaatgctgaattcttggtggcaatggagaaccaacatacaattgatctggctgattcagaaatgaacaaactgtatgaacgagtgaaaagacagttgagagagaatgctgaagaagacggcacgggttgctttgaaatatttcacaagtgtgatgatgactgtatggccagtattagaaataacacctatgatcacagaaaatacagagaagaagcaatgcaaaatagaatacagattgacccaatcaaactaagcagcggttacaaagatgtgatactttggtttagcttcggggcatcatgtttcatacttctagccattgtaatgggccttgtcttcatatgtgtgaagaatggaaacatgcggtgcactatttgtatataa-----------------------------
>MN700032.1_Influenza_A_virus_(A/chicken/China/DL614/2019(H7N9))_segment_4_hemagglutinin_(HA)_gene_complete_cds(2)
---------------------atgaacactcaaatcctgatattcgctctgattacgaccattccaacaaatgcagacaaaatctgcctcggacatcactccgtgtcaaacggaaccaaagtaaacacattaactgaaaaaggagtggaagtcgtcaatgcaaccgaaacagttgaacgaacaaacacccccaggatctgctcaaaagggaaaaggacagttgacctcggtcaatgtggactcctggggacaatcactggaccacctcaatgtgaccaattcctaaaattttcagccgatttaattgttgagaggcgagaaggaagtgatgtctgttatcctggaaaattcgtgaatgaagaagctctgaggcaaattctcagagaatcaggcggaattgacaaggaacccatgggattcaaatacaatggaataagaactaatgggacaaccagtgcatgtaggagatcaggaccctcattctatgcagaaatgaaatggctcctgtcaagcacagataatgctacattcccgcagatgaccaagtcatacaaaaatacaagagaaagcccagctatagtagtatgggggatccatcattccgtttcaactgcagagcaaaccaagctatatgggagtggaaacaaactggtgacagttgggagttctaattatcaacaatctttcgtgccgaatccaggagcaagaccacaagttaacggtcaatctggaagaattgactttcattggctaatactaaatcccaatgatacagtcactttcagtttcaatggggctttcatagctccagatcgtgcaagcttcctgagggggaaatctatgggaatccaaagtggagtacaggttgatgccaattgtgaaggggactgctatcatagtggagggacaataataagtaacttgccatttcagaacatagatagcagggcagttggaaaatgtccgagatatgttaggcaaaggagtcttctgctggcaacagggatgaagaatgttcctgaggttccaaagagaaaacggactgcgagaggcctatttggtgctatagcgggtttcattgaaaatggatgggaaggcctaattgatggttggtatggtttcagacatcaaaatgcgcagggagagggaactgctgcagattacaaaagcactcaatcggcaatagatcaaataacagggaaattaaaccgacttatagcaaaaaccaaccaacaatttgagttgatagacaatgaattcaatgaggtagagaagcaaatcggtaatgtgataaattggaccagagattctataacagaagtatggtcatacaatgctgaattcttggtggcaatggagaaccaacatacaattgatctggctgattcagaaatgaacaaactgtatgaacgagtgaaaagacagttgagagagaatgctgaagaagacggcacgggttgctttgaaatatttcacaagtgtgatgatgactgtatggccagtattagaaataacacctatgatcacagaaaatacagagaagaagcaatgcaaaatagaatacagattgacccaatcaaactaagcagcggttacaaagatgtgatactttggtttagcttcggggcatcatgtttcatacttctagccattgtaatgggccttgtcttcatatgtgtgaagaatggaaacatgcggtgcactatttgtatataa-----------------------------
>MN700032.1_Influenza_A_virus_(A/chicken/China/DL614/2019(H7N9))_segment_4_hemagglutinin_(HA)_gene_complete_cds(3)
---------------------atgaacactcaaatcctgatattcgctctgattacgaccattccaacaaatgcagacaaaatctgcctcggacatcactccgtgtcaaacggaaccaaagtaaacacattaactgaaaaaggagtggaagtcgtcaatgcaaccgaaacagttgaacgaacaaacacccccaggatctgctcaaaagggaaaaggacagttgacctcggtcaatgtggactcctggggacaatcactggaccacctcaatgtgaccaattcctaaaattttcagccgatttaattgttgagaggcgagaaggaagtgatgtctgttatcctggaaaattcgtgaatgaagaagctctgaggcaaattctcagagaatcaggcggaattgacaaggaacccatgggattcaaatacaatggaataagaactaatgggacaaccagtgcatgtaggagatcaggaccctcattctatgcagaaatgaaatggctcctgtcaagcacagataatgctacattcccgcagatgaccaagtcatacaaaaatacaagagaaagcccagctatagtagtatgggggatccatcattccgtttcaactgcagagcaaaccaagctatatgggagtggaaacaaactggtgacagttgggagttctaattatcaacaatctttcgtgccgaatccaggagcaagaccacaagttaacggtcaatctggaagaattgactttcattggctaatactaaatcccaatgatacagtcactttcagtttcaatggggctttcatagctccagatcgtgcaagcttcctgagggggaaatctatgggaatccaaagtggagtacaggttgatgccaattgtgaaggggactgctatcatagtggagggacaataataagtaacttgccatttcagaacatagatagcagggcagttggaaaatgtccgagatatgttaggcaaaggagtcttctgctggcaacagggatgaagaatgttcctgaggttccaaagagaaaacggactgcgagaggcctatttggtgctatagcgggtttcattgaaaatggatgggaaggcctaattgatggttggtatggtttcagacatcaaaatgcgcagggagagggaactgctgcagattacaaaagcactcaatcggcaatagatcaaataacagggaaattaaaccgacttatagcaaaaaccaaccaacaatttgagttgatagacaatgaattcaatgaggtagagaagcaaatcggtaatgtgataaattggaccagagattctataacagaagtatggtcatacaatgctgaattcttggtggcaatggagaaccaacatacaattgatctggctgattcagaaatgaacaaactgtatgaacgagtgaaaagacagttgagagagaatgctgaagaagacggcacgggttgctttgaaatatttcacaagtgtgatgatgactgtatggccagtattagaaataacacctatgatcacagaaaatacagagaagaagcaatgcaaaatagaatacagattgacccaatcaaactaagcagcggttacaaagatgtgatactttggtttagcttcggggcatcatgtttcatacttctagccattgtaatgggccttgtcttcatatgtgtgaagaatggaaacatgcggtgcactatttgtatataa-----------------------------
>A/Chicken/Shanxi/1012/2021__|_HA_|__|_EPI_ISL_1520374_|_A_/_H7N9_|
---------------------atgaacactcaaatcctgatattcgctctgattacgaccattccaacaaatgcagacaaaatctgcctcggacatcactccgtgtcaaacggaaccaaagtaaacacattaactgaaaaaggagtggaagtcgtcaatgcaaccgaaacagtggaacgaacaaacacccccaggatctgctcaaaagggaaaaagacagttgacctcggtcagtgtggactcctggggacaatcactggaccacctcaatgtgaccaattcctaaaattttcagccgatttaattgttgagaggcgggaaggaagtgatgtctgttatcctgggaaattcgtgaatgaagaagctctgaggcaaattctcagagaatcaggcggaattgacaagaaatccatgggattcaaatacgatggaataaggactaatgggacaaccagtgcatgtatgagatcaagaccttcattctatgcagaaatgaaatggctcctgtcaaacacagataatgctacattcccgcagatgaccaagtcatataaaaatacaagagaaagcccagctatagtagtatgggggatccatcattccgtttcaactgcagagcaaaccaagctatatgggagtggaaacaaactggtgacagttgagagttctaactatcaacaatctttcgtaccgagtccaggagcaagaccacaagttaatggtcaatctggaagaattgactttcattggctaatactaaatcccaatgatacagtcactttcagtttcaatggggctttcatagctccagatcgtgcaagcttcctgagagggaaatctatgggaatccagagtggagtacaggtcgatgccaattgtgaaggggactgctatcatagtggagggacaataataagtaacttgccatttcagaacatagatagcagggcagttggaaaatgtccgagatatgttaggcaaaggagccttctgctggctacagggatgaagaatgttcctgaggttccaaagagaaaacggactgcgagaggcctatttggtgctatagcggggttcattgaaaatggatgggaaggcctaattgatggttggtatggtttcagacatcaaaatgcacagggagagggaactgctgcagattacaaaagcactcaatcggcaatagatcaaataacagggaaattaaaccgacttatagcaaaaaccaaccaacaatttgagttgatagacaatgaattcaatgaggtagagaagcaaatcggtaatgtgataaattggaccagagattctataacagaagtatggtcatacaatgctgaattcttggtggcaatggagaaccaacatacaattgatctggctgattcagaaatgaacaaactgtatgaacgagtgaaaagacagttgagagagaatgctgaagaagacggcacgggttgctttgaaatatttcacaagtgtgatgatgactgcatggccagtattagaaataacacctatgatcacagaaaatacagagaagaggcaatgcaaaatagaatacagattgacccaatcaaactaagcagcggctacaaagatgtgatactttggtttagcttcggggcatcatgtttcatacttctagccattgtaatgggccttgtcttcatatgtgtgaagaatggaaacatgcggtgcactatttgtatataa-----------------------------
>A/Chicken/Hebei/1011/2021__|_HA_|__|_EPI_ISL_1520372_|_A_/_H7N9_|
---------------------atgaacactcaaatcctgatattcgctctgattacgaccattccaacaaatgcagacaaaatctgcctcggacatcactccgtttcaaacggaaccaaagtaaacacattaactgaaaaaggagtggaagtcgtcaatgcaaccgaaacagtggaacgaacaaacacccccagaatctgctcaaaagggaaaaagacagttgacctcggtaaatgtggactcctggggacaatcactggaccacctcaatgtgaccaattcctaaaattttcagccgatttaattgttgagaggcgagaaggaagtgacgtctgttatcctggaaaagtcgtgaatgaagaagctctgaggcaagttctcagagaatcaggcggaattgacaaggaatccatgggattcaaatataatggaataaggactaatgggacaaccagtgcatgtaagagatcaggaccttcattctatgcagaaatgaaatggctcctgtcagacacagataatgctacattcccgcagatgaccaagtcatataaaaatacaagagaaagcccagctatagtagtatgggggatccatcattctgtttcaactgcagagcaaatcaagctatatgggagtggaaacaaactggtgacagttgagagttctaattatcaacaatctttcgtaccgagcccaggagcaagaccacaagttaatggtcaatctggaagaattgactttcattggctaatactaaatcccaatgatacagtcactttcagtttcaatggggctttcatagctccagatcgtgcaagcttcctgagagggaaatctatgggaatccagagtggagtacaggttgatgccaattgtgaaggggactgctatcatagtggagggacaataataagtaacttgccatttcagaacatagatagcagggcagttggaaaatgcccgagatatgttaggcaaaggagtcttctgctggcaacagggatgaagaatgttcctgaggttccaaagagaaaacggactgcgagaggcctatttggtgctatagcggggttcattgaaaatggatgggaaggcctaattgatggttggtatggtttcagacatcaaaatgcacagggagagggaactgctgcagattacaaaagcactcaatcggcaatagatcaaataacagggaaattaaaccgacttatagcaaaaaccaaccaacaatttgagttgatagacaatgaattcaatgaggtagagaagcaaatcggtaatgtgataaattggaccagagattctataacagaagtatggtcatacaatgctgaattcttggtggcaatggagaaccagcatacaattgatctggctgattcagaaatgaacaaactgtatgaacgagtgaaaagacagttgagagagaatgctgaagaagacggcacgggttgctttgaaatatttcacaagtgtgatgatgactgtatggccagtattagaaataacacctatgatcacagaaaatacagagaagaggcaatgcaaaatagaatacagattgacccaatcaaactaagcagcggctacaaagatgtgatactttggtttagcttcggggcatcatgtttcatacttctagccattgtaatgggccttgtcttcatatgtgtgaagaatggaaacatgcggtgcactatttgtatataa-----------------------------
>OL376611.1_Influenza_A_virus_(A/chicken/China/SX094/2020(H7N9))_segment_4_hemagglutinin_(HA)_gene_partial_cds
---------------------------------------------------------------------------------atctgcctcggacatcactccgtttcaaacggaaccaaagtaaacacattaactgaaaaaggagtggaagtcgtcaatgcaaccgaaacagtggaacgaacaaacacccccagaatctgctcaaaagggaaaaagacagttgacctcggtaaatgtggactcctggggacaatcactggaccacctcaatgtgaccaattcctaaaattttcagccgatttaattgttgagaggcgggaaggaagtgacgtctgttatcctggaaaagtcgtgaatgaagaagctctgaggcaagttctcagagaatcaggcggaattgacaaggaatccatgggattcaaatataatggaataaggactaatgggacaaccagtgcatgtaagagatcaggaccttcattctatgcagaaatgaaatggctcctgtcagacacagataatgctacattcccgcagatgaccaagtcatataaaaatacaagagaaagcccagctatagtagtatgggggatccatcattctgtttcaactgcagagcaaaccaagctatatgggggtggaaacaaactggtgacagttgagagttctaattatcaacaatctttcgtaccgaatccaggagcaagaccacaagttaatggtcaatctggaagaattgactttcattggctaatactaaatcccaatgatacagtcactttcagtttcaatggggctttcatagctccagatcgtgcaagcttcctgagagggaaatctatgggaatccagagtggagtacaggttgatgccaattgtgaaggggattgctatcatagtggagggacaataataagtaacttgccatttcagaacatagatagaagggcagttggaaaatgcccgagatatgttaggcaaaggagtcttctgctggcaacagggatgaagaatattcctgaggttccaaagagaaaacggactgcgagaggcctatttggtgctatagcggggttcattgaaaatggatgggaaggcctaattgatggttggtatggtttcagacatcaaaatgcacagggagagggaactgctgcagattacaaaagcactcaatcggcaatagatcaaataacagggaaattaaaccgacttatagcaaaaaccaaccaacaatttgagttgatagacaatgaattcaatgaggtagagaagcaaatcggtaatgtgataaattggaccagagattctataacagaagtatggtcatacaatgctgaattcttggtggcaatggagaaccagcatacaattgatctggctgattcagaaatgaacaaactgtatgaacgagtgaaaagacagttgagagagaatgctgaagaagacggcacgggttgctttgaaatatttcacaagtgtgatgatgactgtatggccagtattagaaataacacctatgatcacagaaaatacagagaagaggcaatgcaaaatagaatacagattgacccaatcaaa--------------------------------------------------------------------------------------------------------------------------------------------------------------------
>OL376611.1_Influenza_A_virus_(A/chicken/China/SX094/2020(H7N9))_segment_4_hemagglutinin_(HA)_gene_partial_cds(2)
---------------------------------------------------------------------------------atctgcctcggacatcactccgtttcaaacggaaccaaagtaaacacattaactgaaaaaggagtggaagtcgtcaatgcaaccgaaacagtggaacgaacaaacacccccagaatctgctcaaaagggaaaaagacagttgacctcggtaaatgtggactcctggggacaatcactggaccacctcaatgtgaccaattcctaaaattttcagccgatttaattgttgagaggcgggaaggaagtgacgtctgttatcctggaaaagtcgtgaatgaagaagctctgaggcaagttctcagagaatcaggcggaattgacaaggaatccatgggattcaaatataatggaataaggactaatgggacaaccagtgcatgtaagagatcaggaccttcattctatgcagaaatgaaatggctcctgtcagacacagataatgctacattcccgcagatgaccaagtcatataaaaatacaagagaaagcccagctatagtagtatgggggatccatcattctgtttcaactgcagagcaaaccaagctatatgggggtggaaacaaactggtgacagttgagagttctaattatcaacaatctttcgtaccgaatccaggagcaagaccacaagttaatggtcaatctggaagaattgactttcattggctaatactaaatcccaatgatacagtcactttcagtttcaatggggctttcatagctccagatcgtgcaagcttcctgagagggaaatctatgggaatccagagtggagtacaggttgatgccaattgtgaaggggattgctatcatagtggagggacaataataagtaacttgccatttcagaacatagatagaagggcagttggaaaatgcccgagatatgttaggcaaaggagtcttctgctggcaacagggatgaagaatattcctgaggttccaaagagaaaacggactgcgagaggcctatttggtgctatagcggggttcattgaaaatggatgggaaggcctaattgatggttggtatggtttcagacatcaaaatgcacagggagagggaactgctgcagattacaaaagcactcaatcggcaatagatcaaataacagggaaattaaaccgacttatagcaaaaaccaaccaacaatttgagttgatagacaatgaattcaatgaggtagagaagcaaatcggtaatgtgataaattggaccagagattctataacagaagtatggtcatacaatgctgaattcttggtggcaatggagaaccagcatacaattgatctggctgattcagaaatgaacaaactgtatgaacgagtgaaaagacagttgagagagaatgctgaagaagacggcacgggttgctttgaaatatttcacaagtgtgatgatgactgtatggccagtattagaaataacacctatgatcacagaaaatacagagaagaggcaatgcaaaatagaatacagattgacccaatcaaa--------------------------------------------------------------------------------------------------------------------------------------------------------------------
>A/Chicken/HeB/320-1/2022__|_HA_|__|_EPI_ISL_18042581_|_A_/_H7N9_|
---------------------atgaacactcaaatcctgatattcgctctgattacgaccattccaacaaatgcagacaaaatctgcctcggacatcactccgtgtcaaacggaaccaaagtaaacacattaactgaaaaaggagtggaagtcgtcaatgcaaccgaaacagtggaacggacaaacacccccaggatctgctcaaaagggaaaaagacagttgacctcggtcaatgtggactcctggggacaatcactggaccacctcaatgtgaccaattcctaacattttcagccgatttaattgttgagaggcgggaaggaagtgatgtctgttatcctggaaaattcgtgaatgaagaagctcttaggcaaattctcagagaatcaggcggaattgacaagaaatccatgggattcaattacgatggaataaggactaatgggacaaccagtgcatgtatgagatcaagatcttcattttatgcagaaatgaaatggctcctgtcaaacaaagataatgctacattcccgcagatgaccaagtcatataaaaatacaagaggaagcccagctatagtagtatgggggatccatcattccgtttcaactgcagagcaaaccaagctatatgggagtggaaataaactggtgacagttgagagttctaactatcaacaatctttcgtaccgagtccaggagcaagaccacaagttaatggtcaatctggaagaattgactttcattggctaatactaaatcccaatgatacagtcactttcagtttcaatggggctttcatagctccagatcgtgcaagcttcctgagagggaaatctatgggaatccagagtggagtacaggttgatgccaattgtgaaggggactgctatcatagtggagggacaataataagcaacttgccatttcagaacatagatagcagggcagttgggaaatgtccgagatatgttaagcaaaggagtcttctgctggcaacaggaatgaagaatgttcctgaggttccaaagagaaaacggactgcgagaggcctatttggtgctatagcggggttcattgaaaatggatgggaaggcctaattgatggttggtatggtttcagacatcaaaatgcacagggagagggaactgctgcagattacaaaagcactcaatcggcaatagatcaaataacagggaaattaaaccgacttatagcaaaaaccaaccaacaatttgagttgatagacaatgaattcaatgaggtagaaaagcaaatcggtaatgtgataaattggaccagagattctataacagaagtatggtcatacaatgctgaattcctggtggcaatggagaaccaacatacaattgatctggctgattcagaaatgaacaaactgtatgaacgagtgaaaagacagttgagagagaatgctgaagaagacggcacgggttgctttgaaatatttcacaagtgtgatgatgactgcatggccagtattagaaataacacctatgatcacagaaaatacagagaagaggcagtgcaaaatagaatacagattgacccaatcaaactaagcagcggctacaaagatgtgatactttggtttagcttcggggcatcatgtttcatacttctagccattgtaatgggccttgtcttcatatgtgtgaagaatggaaacatgcggtgcactatttgtatataa-----------------------------
>A/Chicken/HeB/257-3/2022__|_HA_|__|_EPI_ISL_18042580_|_A_/_H7N9_|
---------------------atgaacactcaaatcctgatattcgctctgattacgaccattccaacaaatgcagacaaaatctgcctcggacatcactccgtgtcaaacggaaccaaagtaaacacattaactgaaaaaggagtggaagtcgtcaatgcaactgaaacagtggaacgaacaaacacccccaggatctgctcaaaagggaaaaagacagttgacctcggtcaatgtggactcctggggacaatcactggaccacctcaatgtgacaaattcctaaaattttcagccgatttaattgttgagaggcgggaaggaagtgatgtctgttatcctggaaaattcatgaatgaagaagctctgaggcaaattctcagagaatcaggcggaattgacaaggaatccatggggttcgaatacgatggaataaggactgatgggacaaccagggcgtgtaggagaacagaatcttcattctatgcagaaatgaaatggctcctgtcaaacacagacaatgctacattcccgcagatgaccaagtcatataaaaatacaagagaaagcccagctatagtagtatgggggatccatcattccgtttcaactgcagagcaaaccaagctatatgggagtggaaacaaactggtgacagttgagagttctaactatcaacaatctttcgtaccgagtccaggagcaagaccacaagttaatggtcaatctggaagaattgactttcattggcttatactaaaccccaatgatacagtcactttcaatttcaatggggctttcatagctccagatcgtgcaagcttcctgagaggtaaatctatgggaatccagagtggagtacaggttgatcctaattgtgaaggggactgctatcatagtggagggacaataataagtaacttgccatttcagaacatagatagcagggcagttggaaaatgtccgagatatgttagacaaaggagtcttctgctggcaacagggatgaagaatgttcctgaggttccaaagagaaaacggactgcgagaggcctatttggtgctatagcggggttcattgaaaatggatgggaaggcctaattgatggttggtatggtttcagacatcaaaatgcacagggagagggaactgctgcagattacaaaagcacccaatcggcgatagatcaaataacagggaaattaaaccgacttatagcaaaaaccaaccaacaatttgagttgatagacaatgaattcaatgaggtagagaagcaaatcggtaatgttataaattggaccagagattctataacagaggtatggtcatacaatgctgaattcttggtggcaatggagaaccaacatacaattgatctggctgattcagaaatgaacaaactgtatgaacgagtgaaaagacagttgagggagaatgctgaagaagacggcacgggttgctttgaaatatttcacaagtgtgatgatgactgcatggccagtattagaaataacacctatgatcacagaaaatacagagaagaggcaatgcaaaacagaatacagattgacccaatcaaactaagcagcggttacaaagatgtgatactttggtttagcttcggggcatcatgtttcatacttctagccattgtaatgggccttgtcttcatatgtgtgaagaatggaaacatgcggtgcactatttgtatataa-----------------------------
>A/Chicken/HeB/229-2/2022__|_HA_|__|_EPI_ISL_18042577_|_A_/_H7N9_|
---------------------atgaacactcaaatcctgatattcgctctgattacgaccattccaacaaatgcagacaaaatctgcctcggacatcactccgtgtcaaacggaaccaaagtaaacacattaactgaaaaaggagtggaagtcgtcaatgcaactgaaacagtggaacgaacaaacacccccaggatctgctcaaaagggaaaaagacagttgacctcggtcaatgtggactcctggggacaatcactggaccacctcaatgtgacaaattcctaaaattttcagccgatttaattgttgagaggcgggaaggaagtgatgtctgttatcctggaaaattcatgaatgaagaagctctgaggcaaattctcagagaatcaggcggaattgacaaggaatccatggggttcgaatacgatggaataaggactgatgggacaaccagggcgtgtaggagaacagaatcttcattctatgcagaaatgaaatggctcctgtcaaacacagacaatgctacattcccgcagatgaccaagtcatataaaaatacaagagaaagcccagctatagtagtatgggggatccatcattccgtttcaactgcagagcaaaccaagctatatgggagtggaaacaaactggtgacagttgagagttctaactatcaacaatctttcgtaccgagtccaggagcaagaccacaagttaatggtcaatctggaagaattgactttcattggcttatactaaaccccaatgatacagtcactttcaatttcaatggggctttcatagctccagatcgtgcaagcttcctgagaggtaaatctatgggaatccagagtggagtacaggttgatcctaattgtgaaggggactgctatcatagtggagggacaataataagtaacttgccatttcagaacatagatagcagggcagttggaaaatgtccgagatatgttagacaaaggagtcttctgctggcaacagggatgaagaatgttcctgaggttccaaagagaaaacggactgcgagaggcctatttggtgctatagcggggttcattgaaaatggatgggaaggcctaattgatggttggtatggtttcagacatcaaaatgcacagggagagggaactgctgcagattacaaaagcacccaatcggcgatagatcaaataacagggaaattaaaccgacttatagcaaaaaccaaccaacaatttgagttgatagacaatgaattcaatgaggtagagaagcaaatcggtaatgttataaattggaccagagattctataacagaggtatggtcatacaatgctgaattcttggtggcaatggagaaccaacatacaattgatctggctgattcagaaatgaacaaactgtatgaacgagtgaaaagacagttgagggagaatgctgaagaagacggcacgggttgctttgaaatatttcacaagtgtgatgatgactgcatggccagtattagaaataacacctatgatcacagaaaatacagagaagaggcaatgcaaaacagaatacagattgacccaatcaaactaagcagcggctacaaagatgtgatactttggtttagcttcggggcatcatgtttcatacttctagccattgtaatgggccttgtcttcatatgtgtgaagaatggaaacatgcggtgcactatttgtatataa-----------------------------
>A/Chicken/HeB/229-4/2022__|_HA_|__|_EPI_ISL_18042579_|_A_/_H7N9_|
---------------------atgaacactcaaatcctgatattcgctctgattacgaccattccaacaaatgcagacaaaatctgcctcggacatcactccgtgtcaaacggaaccaaagtaaacacattaactgaaaaaggagtggaagtcgtcaatgcaaccgaaacagtggaacgaacaaacacccccaggatctgctcaaaagggaaaaggacagttgacctcggtcaatgtggactcctggggacaatcactggaccacctcaatgtgaccaattcctaaaattttcagccgatttaattgttgagaggcgagaaggaagtgatgtctgttatcctggaaaattcatgaatgaagaagctctgaggcaaattctcagagaatcaggcggaattgacaaggaatccatggggttcgaatacgatggaataaggactgatgggacaaccagggcgtgtaggagaacagaatcttcattctatgcagaaatgaaatggctcctgtcaaacacagacaatgctacattcccgcagatgaccaagtcatataaaaatacaagagaaagcccagctatagtagtatgggggatccatcattccgtttcaactgcagagcaaaccaagctatatgggagtggaaacaaactggtgacagttgagagttctaactatcaacaatctttcgtaccgagtccaggagcaagaccacaagttaatggtcaatctggaagaattgactttcattggcttatactaaaccccaatgatacagtcactttcaatttcaatggggctttcatagctccagatcgtgcaagcttcctgagaggtaaatctatgggaatccagagtggagtacaggttgatcctaattgtgaaggggactgctatcatagtggagggacaataataagtaacttgccatttcagaacataaatagcagggcagttggaaaatgtccgagatatgttagacaaaggagtcttctgctggcaacagggatgaagaatgttcctgaggttccaaagagaaaacggactgcgagaggcctatttggtgctatagcggggttcattgaaaatggatgggaaggcctaattgatggttggtatggtttcagacatcaaaatgcacagggagagggaactgctgcagattacaaaagcacccaatcggcgatagatcaaataacagggaaattaaaccgacttatagcaaaaaccaaccaacaatttgagttgatagacaatgaattcaatgaggtagagaagcaaatcggtaatgttataaattggaccagagattctataacagaggtatggtcatacaatgctgaattcttggtggcaatggagaaccaacatacaattgatctggctgattcagaaatgaacaaactgtatgaacgagtgaaaagacagttgagggagaatgctgaagaagacggcacgggttgctttgaaatatttcacaagtgtgatgatgactgcatggccagtattagaaataacacctatgatcacagaaaatacagagaagaggcaatgcaaaatagaatacagattgacccaatcaaactaagcagcggctacaaagatgtgatactttggtttagcttcggggcatcatgtttcatacttctagccattgtaatgggccttgtcttcatatgtgtgaagaatggaaacatgcggtgcactatttgtatataa-----------------------------
>A/Chicken/HeB/199-1/2022__|_HA_|__|_EPI_ISL_17445505_|_A_/_H7N9_|
---------------------atgaacactcaaatcctgatattcgctctgattacgaccattccaacaaatgcagacaaaatctgcctcggacatcactccgtgtcaaacggaaccaaagtaaacacattaactgaaaaaggagtggaagtcgtcaatgcaactgaaacagtggaacgaacaaacacccccagaatctgctcaaaagggaaaaagacagttgacctcggtcaatgtggactcctggggacaatcactggaccacctcaatgtgacaaattcctaaaattttcagccgatttaattgttgagaggcgggaaggaagtgatgtctgttatcctggaaaattcatgaatgaagaagctctgaggcaaattctcagagaatcaggcggaattgacaaggaatccatggggttcgaatacgatggaataaggactgatgggacaaccagggcgtgtaggagaacagaatcttcattctatgcagaaatgaaatggctcctgtcaaacacagacaatgctacattcccgcagatgaccaagtcatataaaaatacaagagaaagcccagctatagtagtatgggggatccatcattccgtttcaactgcagagcaaaccaagctatatgggagtggaaacaaactggtgacagttgagagttctaactatcaacaatctttcgtaccgagtccaggagcaagaccacaagttaatggtcaatctggaagaattgactttcattggctaatactaaatcccaatgatacagtcactttcagtttcaatggggctttcatagctccagatcgtgcaagcttcctgagagggaaatctatgggaatccagagtggagtacaggttgatgccaattgtgaaggggactgctatcatagtggagggacaataataagtaacttgccatttcagaacatagatagcagggcagttggaaaatgtccgagatatgttagacaaaggagccttctgctggcaacagggatgaagaatgttcctgaggttccaaagagaaaacggactgcgagaggcctatttggtgctatagcggggttcattgaaaatggatgggaaggcctaattgatggttggtatggtttcagacatcaaaatgcacagggagagggaactgctgcagattacaaaagcacccaatcggcgatagatcaaataacagggaaattaaaccgacttatagcaaaaaccaaccaacaatttgagttgatagacaatgaattcaatgaggtagagaagcaaatcggtaatgttataaattggaccagagattctataacagaggtatggtcatacaatgctgaattcttggtggcaatggagaaccaacatacaattgatctggctgattcagaaatgaacaaactgtatgaacgagtgaaaagacagttgagggagaatgctgaagaagacggcacgggttgctttgaaatatttcacaagtgtgatgatgactgcatggccagtattagaaataacacctatgatcacagaaaatacagagaagaggcaatgcaaaacagaatacagattgacccaatcaaactaagcagcggttacaaagatgtgatactttggtttagcttcggggcatcatgtttcatacttctagccattgtaatgggccttgtcttcatatgtgtgaagaatggaaacatgcggtgcactatttgtatataa-----------------------------
>MT498676.1_Influenza_A_virus_(A/quail/Hebei/0607/2018(H7N9))_segment_4_hemagglutinin_(HA)_gene_complete_cds
----------------acaaaatgaacactcaaatcctggtattcgctctgattgcgatcattccaactaatgcagacaaaatctgcctcggacatcatgccgtgtcgaacggaaccaaagtaaacacattaactgaaaaaggagtggaagtcgtcaatgcaactgaaacagtggaacgaacaaacacccccaggatctgctcaaaagggaaaaggatagttgacctcggtcaatgtggactcctgggggcaatcactggaccacctcaatgtgaccaattcctagaattttcggccgatttaattattgagaggcgagaaggaagtgatgtctgttatcctggaaaattcgtgaatgaagaagctctgaggcaaattctcagagaatcaggcggaattgacaaggaacccatgggattcacatacaatggaataagaactaatggggtgaccagtgcatgtaggagatcagaatcttcattctatgcagaaatgaaatggctcctgtcaaacacagataatgctgcattcccgcagatgactaagtcatataaaaatacaagagaaagcccagctatagtagtatgggggatccatcattccgtttcaactgcagagcaaaccaagctatatgggagtggagacaaactggtgacagttgagagttctaattatcaacaatctttcgtaccgagtccaggagcaagaccacaagttaatggtcaatctggaagaattgactttcattggctaatactaaatcccaatgatacagtcactttcagtttcaatggggctttcatagctccagatcgtgtaagcttcctaagaggaaaatctatgggaatccagagtggagtacaggttgatgccaattgtgaaggggactgctatcatagtggagggacaataataagtaacttgccatttcagaacatagatagcagggcagttggaaaatgtccgagatatgttaaacaaaggagtcttctgctggcaacagggatgaagaatgttcctgaggttccaaagagaaaacggactgcgagaggcctatttggtgctatagcgggtttcattgaaaatggatgggaaggcctaattgatggttggtatggtttcagacaccagaatgcacagggagagggaactgctgcagattacaaaagcactcaatcggcaattgatcaaataacagggaaattaaaccggcttatagcaaaaaccaaccaacaatttaagttgatagacaatgaattcaatgaggtagagaagcaaatcggtaatgtgataaattggaccagagattctataacagaagtatggtcatacaatgctgaactcttggtggcaatggagaaccaacatacaattgatctggctgattcagaaatgaacaaactgtacgaacgagtgaaaagacagttgagagagaatgccgaagaagacggcacgggttgctttgaaatatttcacaagtgtgatgatgactgtatggccagtattagaaataacacctatgatcacagaaaatacagagaagaggcaatgcaaaatagaatacagattgacccagtcaaactaagcagcggctacaaagatgtgatactttggtttagcttcggggcatcatgtttcatacttctagccattgtaatgggccttgtcttcatatgtgtgaagaatggaaacatgcggtgcactatttgtatataagtttgg-----------------------
>MT498676.1_Influenza_A_virus_(A/quail/Hebei/0607/2018(H7N9))_segment_4_hemagglutinin_(HA)_gene_complete_cds(2)
----------------acaaaatgaacactcaaatcctggtattcgctctgattgcgatcattccaactaatgcagacaaaatctgcctcggacatcatgccgtgtcgaacggaaccaaagtaaacacattaactgaaaaaggagtggaagtcgtcaatgcaactgaaacagtggaacgaacaaacacccccaggatctgctcaaaagggaaaaggatagttgacctcggtcaatgtggactcctgggggcaatcactggaccacctcaatgtgaccaattcctagaattttcggccgatttaattattgagaggcgagaaggaagtgatgtctgttatcctggaaaattcgtgaatgaagaagctctgaggcaaattctcagagaatcaggcggaattgacaaggaacccatgggattcacatacaatggaataagaactaatggggtgaccagtgcatgtaggagatcagaatcttcattctatgcagaaatgaaatggctcctgtcaaacacagataatgctgcattcccgcagatgactaagtcatataaaaatacaagagaaagcccagctatagtagtatgggggatccatcattccgtttcaactgcagagcaaaccaagctatatgggagtggagacaaactggtgacagttgagagttctaattatcaacaatctttcgtaccgagtccaggagcaagaccacaagttaatggtcaatctggaagaattgactttcattggctaatactaaatcccaatgatacagtcactttcagtttcaatggggctttcatagctccagatcgtgtaagcttcctaagaggaaaatctatgggaatccagagtggagtacaggttgatgccaattgtgaaggggactgctatcatagtggagggacaataataagtaacttgccatttcagaacatagatagcagggcagttggaaaatgtccgagatatgttaaacaaaggagtcttctgctggcaacagggatgaagaatgttcctgaggttccaaagagaaaacggactgcgagaggcctatttggtgctatagcgggtttcattgaaaatggatgggaaggcctaattgatggttggtatggtttcagacaccagaatgcacagggagagggaactgctgcagattacaaaagcactcaatcggcaattgatcaaataacagggaaattaaaccggcttatagcaaaaaccaaccaacaatttaagttgatagacaatgaattcaatgaggtagagaagcaaatcggtaatgtgataaattggaccagagattctataacagaagtatggtcatacaatgctgaactcttggtggcaatggagaaccaacatacaattgatctggctgattcagaaatgaacaaactgtacgaacgagtgaaaagacagttgagagagaatgccgaagaagacggcacgggttgctttgaaatatttcacaagtgtgatgatgactgtatggccagtattagaaataacacctatgatcacagaaaatacagagaagaggcaatgcaaaatagaatacagattgacccagtcaaactaagcagcggctacaaagatgtgatactttggtttagcttcggggcatcatgtttcatacttctagccattgtaatgggccttgtcttcatatgtgtgaagaatggaaacatgcggtgcactatttgtatataagtttgg-----------------------
>MW265399.1_Influenza_A_virus_(A/chicken/Shanxi/SX4748/2018(H7N9))_segment_4_hemagglutinin_(HA)_gene_complete_cds
---------------------atgaacactcaaatcctggtattcgctctgattgcgatcattccaacaaatgcagacaaaatctgcctcggacatcatgccgtgtcaaacggaaccaaagtaaacacattaactgaaaaaggagtggaagtcgtcaatgcaactgaaacagtggaacgaacaaacacccccaggatctgctcaaaaggaaaaaggacagttgacctcggtcaatgtggactcctggggacaatcactggaccacctcaatgtgaccaattcctagaattttcggccgatttaattattgagaggcgagaaggaagtgatgtctgttatcctggaaaattcgtgaatgaagaagctctgaggcaaattctcagagaatcaggcggaattgacaaggaacccatgggattcacatacaatggaataagaactaatggggtgaccagtgcatgtaggagatcaggatcttcattctatgcagaaatgaaatggctcctgtcaaacacagataatgctgcattcccgcagatgactaagtcatataaaaatacaagagaaagcccagctatagtagtatgggggatccatcattccgtttcaactgcagagcaaaccaagctatatgggagtggaaacaaactggtgacagttgggagttctaattatcaacaatctttcgtaccgagtccaggagcaagaccacaagttaatggtcaatctggaagaattgactttcattggctaatactaaatcccaatgatacagtcactttcagtttcaatggggctttcatagctccagatcgtgcaagcttcctgagaggaaaatctatgggaatccagagtggagtacaggttgatgccaattgtgaaggggactgctatcatagtggagggacaataataagtaacttgccatttcagaacatagatagcagggcagttggaaaatgtccgagatatgttaagcaaaggagtcttctgctggcaacagggatgaagaatgttcctgaagttccaaagagaaaacggactgcgagaggcctgtttggtgctatagcgggtttcattgaaaatggatgggaaggcctaattgatggttggtatggtttcagacaccagaatgcacagggagagggaactgctgcagattacaaaagcactcaatcggcaattgatcaaataacagggaaattaaaccggcttatagcaaaaaccaaccaacaatttaagttgatagacaatgaattcaatgaggtagagaagcaaatcggtaatgtgataaattggaccagagattctataacagaagtatggtcatacaatgctgaactcttggtggcaatggagaaccagcatacaattgatctggctgattcagaaatggacaaactgtacgaacgagtgaaaagacagttgagagagaatgctgaagaagacggcacgggttgctttgaaatatttcacaagtgtgatgatgactgtatggccagtattagaaataacacctatgatcacagaaaatacagagaagaggcaatgcaaaatagaatacagattgacccagtcaaactaagcagcggctacaaagatgtgatactttggtttagcttcggggcatcatgtttcatacttctagccattgtaatgggccttgtcttcatatgtgtgaagaatggaaacatgcggtgcattttttgtatataa-----------------------------
>MW265399.1_Influenza_A_virus_(A/chicken/Shanxi/SX4748/2018(H7N9))_segment_4_hemagglutinin_(HA)_gene_complete_cds(2)
---------------------atgaacactcaaatcctggtattcgctctgattgcgatcattccaacaaatgcagacaaaatctgcctcggacatcatgccgtgtcaaacggaaccaaagtaaacacattaactgaaaaaggagtggaagtcgtcaatgcaactgaaacagtggaacgaacaaacacccccaggatctgctcaaaaggaaaaaggacagttgacctcggtcaatgtggactcctggggacaatcactggaccacctcaatgtgaccaattcctagaattttcggccgatttaattattgagaggcgagaaggaagtgatgtctgttatcctggaaaattcgtgaatgaagaagctctgaggcaaattctcagagaatcaggcggaattgacaaggaacccatgggattcacatacaatggaataagaactaatggggtgaccagtgcatgtaggagatcaggatcttcattctatgcagaaatgaaatggctcctgtcaaacacagataatgctgcattcccgcagatgactaagtcatataaaaatacaagagaaagcccagctatagtagtatgggggatccatcattccgtttcaactgcagagcaaaccaagctatatgggagtggaaacaaactggtgacagttgggagttctaattatcaacaatctttcgtaccgagtccaggagcaagaccacaagttaatggtcaatctggaagaattgactttcattggctaatactaaatcccaatgatacagtcactttcagtttcaatggggctttcatagctccagatcgtgcaagcttcctgagaggaaaatctatgggaatccagagtggagtacaggttgatgccaattgtgaaggggactgctatcatagtggagggacaataataagtaacttgccatttcagaacatagatagcagggcagttggaaaatgtccgagatatgttaagcaaaggagtcttctgctggcaacagggatgaagaatgttcctgaagttccaaagagaaaacggactgcgagaggcctgtttggtgctatagcgggtttcattgaaaatggatgggaaggcctaattgatggttggtatggtttcagacaccagaatgcacagggagagggaactgctgcagattacaaaagcactcaatcggcaattgatcaaataacagggaaattaaaccggcttatagcaaaaaccaaccaacaatttaagttgatagacaatgaattcaatgaggtagagaagcaaatcggtaatgtgataaattggaccagagattctataacagaagtatggtcatacaatgctgaactcttggtggcaatggagaaccagcatacaattgatctggctgattcagaaatggacaaactgtacgaacgagtgaaaagacagttgagagagaatgctgaagaagacggcacgggttgctttgaaatatttcacaagtgtgatgatgactgtatggccagtattagaaataacacctatgatcacagaaaatacagagaagaggcaatgcaaaatagaatacagattgacccagtcaaactaagcagcggctacaaagatgtgatactttggtttagcttcggggcatcatgtttcatacttctagccattgtaatgggccttgtcttcatatgtgtgaagaatggaaacatgcggtgcattttttgtatataa-----------------------------
>MG575581.1_Influenza_A_virus_(A/chicken/Henan/HNXY1/2017(H7N9))_segment_4_hemagglutinin_(HA)_gene_complete_cds
---------------------atgaacactcaaatcctggtattcgctctgattgcgatcattccaacaaatgcagacaaaatctgcctcggacatcatgccgtgtcaaacggaaccaaagtaaacacattaactgaaaaaggagtggaagtcgtcaatgcaactgaaacagtggaacgaacaaacacccccaggatctgctcaaaagggaaaaggacagttgacctcggtcaatgtggactcctggggacaatcactggaccacctcaatgtgaccaattcctagaattttcggccgatttaattattgagaggcgagaaggaagtgatgtctgttatcctggaaaattcgtgaatgaagaagctctgaggcaaattctcagagaatcaggcggaattgacaaggaacccatgggattcacatacaatggaataagaactaatggggtgaccagtgcatgtaggagatcaggatcttcattctatgcagaaatgaaatggctcctgtcaaacacagataatgctgcattcccgcagatgactaagtcatataaaaatacaagagaaagcccagctatagtagtatgggggatccatcattccgtttcaactgcagagcaaaccaagctatatgggagtggaaacaaactggtgacagttgggagttctaattatcaacaatctttcgtaccgagtccaggagcaagaccacaagttaatggtcaatctggaagaattgactttcattggctaatactaaatcccaatgatacagtcactttcagtttcaatggggctttcatagctccagatcgtgcaagcttcctgagaggaaaatctatgggaatccagagtggagtacaggttgatgccaattgtgaaggggactgctatcatagtggagggacaataataagtaacttgccatttcagaacatagatagcagggcagttggaaaatgtccgagatatgttaagcaaaggagtcttctgctggcaacagggatgaagaatgttcctgaggttccaaagagaaaacggactgcgagaggcctatttggtgctatagcgggtttcattgaaaatggatgggaaggcctaattgatggttggtatggtttcagacaccagaatgcacagggagagggaactgctgcagattacaaaagcactcaatcggcaattgatcaaataacagggaaattaaaccggcttatagcaaaaaccaaccaacaatttaagttgatagacaatgaattcaatgaggtagagaagcaaatcggtaatgtgataaattggaccagagattctataacagaagtatggtcatacaatgctgaactcttggtggcaatggagaaccagcatacaattgatctggctgattcagaaatggacaaactgtacgaacgagtgaaaagacagttgagagagaatgctgaagaagacggcacgggttgctttgaaatatttcacaagtgtgatgatgactgtatggccagtattagaaataacacctatgatcacagaaaatacagagaagaggcaatgcaaaatagaatacagattgacccagtcaaactaagcagcggctacaaagatgtgatactttggtttagcttcggggcatcatgtttcatacttctagccattgtaatgggccttgtcttcatatgtgtgaagaatggaaacatgcggtgcactatttgtatataa-----------------------------
>MK453329.1_Influenza_A_virus_(A/chicken/Guangxi/97/2017(H7N9))_segment_4_hemagglutinin_(HA)_gene_complete_cds
---------------------atgaacactcaaatcctggtattcgctctgattgcgatcattccaacaaatgcagacaaaatctgcctcggacatcatgccgtgtcaaacggaaccaaagtaaacacattaactgaaaaaggagtggaagtcgtcaatgcaactgaaacagtggaacgaacaaacacccccaggatctgctcaaaagggaaaaggacagttgacctcggtcaatgtggactcctggggacaatcactggaccacctcaatgtgaccaattcctagaattttcggccgatttaattattgagaggcgagaaggaagtgatgtctgttatcctggaaaattcgtgaatgaagaagctctgaggcaaattctcagagaatcaggcggaattgacaaggaacccatgggattcacatacaatggaataagaactaatggggtgaccagtgcatgtaggagatcaggatcttcattctatgcagaaatgaaatggctcctgtcaaacacagataatgctgcattcccgcagatgactaagtcatataaaaatacaagagaaagcccagctatagtagtatgggggatccatcattccgtttcaactgcagagcaaaccaagctatatgggagtggaaacaaactggtgacagttgggagttctaattatcaacaatctttcgtaccgagtccaggagcaagaccacaagttaatggtcaatctggaagaattgactttcattggctaatactaaatcccaatgatacagtcactttcagtttcaatggggctttcatagctccagatcgtgcaagcttcctgagaggaaaatctatgggaatccagagtggagtacaggttgatgccaattgtgaaggggactgctatcatagtggagggacaataataagtaacttgccatttcagaacatagatagcagggcagttggaaaatgtccgagatatgttaagcaaaggagtcttctgctggcaacagggatgaagaatgttcctgaggttccaaagagaaaacggactgcgagaggcctatttggtgctatagcgggtttcattgaaaatggatgggaaggcctaattgatggttggtatggtttcagacaccagaatgcacagggagagggaactgctgcagattacaaaagcactcaatcggcaattgatcaaataacagggaaattaaaccggcttatagcaaaaaccaatcaacaatttaagttgatagacaatgaattcaatgaggtagagaagcaaatcggtaatgtgataaattggaccagagattctataacagaagtatggtcatacaatgctgaactcttggtggcaatggagaaccagcatacaattgatctggctgattcagaaatggacaaactgtacgaacgagtgaaaagacagttgagagagaatgctgaagaagacggcacgggttgctttgaaatatttcacaagtgtgatgatgactgtatggccagtattagaaataacacctatgatcacagaaaatacagagaagaggcaatgcaaaatagaatacagattgacccagtcaaactaagcagcggctacaaagatgtgatactttggtttagcttcggggcatcatgtttcatacttctagccattgtaatgggccttgtcttcatatgtgtgaagaatggaaacatgcggtgcactatttgtatataa-----------------------------
>MG575581.1_Influenza_A_virus_(A/chicken/Henan/HNXY1/2017(H7N9))_segment_4_hemagglutinin_(HA)_gene_complete_cds(2)
---------------------atgaacactcaaatcctggtattcgctctgattgcgatcattccaacaaatgcagacaaaatctgcctcggacatcatgccgtgtcaaacggaaccaaagtaaacacattaactgaaaaaggagtggaagtcgtcaatgcaactgaaacagtggaacgaacaaacacccccaggatctgctcaaaagggaaaaggacagttgacctcggtcaatgtggactcctggggacaatcactggaccacctcaatgtgaccaattcctagaattttcggccgatttaattattgagaggcgagaaggaagtgatgtctgttatcctggaaaattcgtgaatgaagaagctctgaggcaaattctcagagaatcaggcggaattgacaaggaacccatgggattcacatacaatggaataagaactaatggggtgaccagtgcatgtaggagatcaggatcttcattctatgcagaaatgaaatggctcctgtcaaacacagataatgctgcattcccgcagatgactaagtcatataaaaatacaagagaaagcccagctatagtagtatgggggatccatcattccgtttcaactgcagagcaaaccaagctatatgggagtggaaacaaactggtgacagttgggagttctaattatcaacaatctttcgtaccgagtccaggagcaagaccacaagttaatggtcaatctggaagaattgactttcattggctaatactaaatcccaatgatacagtcactttcagtttcaatggggctttcatagctccagatcgtgcaagcttcctgagaggaaaatctatgggaatccagagtggagtacaggttgatgccaattgtgaaggggactgctatcatagtggagggacaataataagtaacttgccatttcagaacatagatagcagggcagttggaaaatgtccgagatatgttaagcaaaggagtcttctgctggcaacagggatgaagaatgttcctgaggttccaaagagaaaacggactgcgagaggcctatttggtgctatagcgggtttcattgaaaatggatgggaaggcctaattgatggttggtatggtttcagacaccagaatgcacagggagagggaactgctgcagattacaaaagcactcaatcggcaattgatcaaataacagggaaattaaaccggcttatagcaaaaaccaaccaacaatttaagttgatagacaatgaattcaatgaggtagagaagcaaatcggtaatgtgataaattggaccagagattctataacagaagtatggtcatacaatgctgaactcttggtggcaatggagaaccagcatacaattgatctggctgattcagaaatggacaaactgtacgaacgagtgaaaagacagttgagagagaatgctgaagaagacggcacgggttgctttgaaatatttcacaagtgtgatgatgactgtatggccagtattagaaataacacctatgatcacagaaaatacagagaagaggcaatgcaaaatagaatacagattgacccagtcaaactaagcagcggctacaaagatgtgatactttggtttagcttcggggcatcatgtttcatacttctagccattgtaatgggccttgtcttcatatgtgtgaagaatggaaacatgcggtgcactatttgtatataa-----------------------------
>MG575583.1_Influenza_A_virus_(A/chicken/Hebei/SJ27/2017(H7N9))_segment_4_hemagglutinin_(HA)_gene_complete_cds
---------------------atgaacactcaaatcctggtattcgctctgattgcgatcattccaacaaatgcagacaaaatctgcctcggacatcatgccgtgtcaaacggaaccaaagtaaacacattaactgaaaaaggagtggaagtcgtcaatgcaactgaaacagtggaacgaacaaacatccccaggatctgctcaaaagggaaaaggacagttgacctcggtcaatgtggactcctggggacaatcactggaccacctcaatgtgaccaattcctagaattttcggccgatttaattattgagaggcgagaaggaagtgatgtctgttatcctggaaaattcgtgaatgaagaagctctgaggcaaattctcagagaatcaggcggaattgacaaggaacccatgggattcacatacaatggaataagaactaatggggtgaccagtgcatgtaggagatcaggatcttcattctatgcagaaatgaaatggctcctgtcaaacacagataatgctgcattcccgcagatgactaagtcatataaaaatacaagagaaagcccagctatagtagtatgggggatccatcattccgtttcaactgcagagcaaaccaagctatatgggagtggaaacaaactggtgacagttgggagttctaattatcaacaatctttcgtaccgagtccaggagcaagaccacaagttaatggtcaatctggaagaattgactttcattggctaatactaaatcccaatgatacagtcactttcagtttcaatggggctttcatagctccagatcgtgcaagcttcctgagaggaaaatctatgggaatccagagtggagtacaggttgatgccaattgtgaaggggactgctatcatagtggagggacaataataagtaacttgccatttcagaacatagatagcagggcagttggaaaatgtccgagatatgttaagcaaaggagtcttctgctggcaacagggatgaagaatgttcctgaggttccaaagagaaaacggactgcgagaggcctatttggtgctatagcgggtttcattgaaaatggatgggaaggcctaattgatggttggtatggtttcagacaccagaatgcacagggagagggaactgctgcagattacaaaagcactcaatcggcaattgatcaaataacagggaaattaaaccggcttatagcaaaaaccaaccaacaatttaagttgatagacaatgaattcaatgaggtagagaagcaaatcggtaatgtgataaattggaccagagattctataacagaagtatggtcatacaatgctgaactcttggtggcaatggagaaccagcatacaattgatctggctgattcagaaatggacaaactgtacgaacgagtgaaaagacagttgagagagaatgctgaagaagacggcacgggttgctttgaaatatttcacaagtgtgatgatgactgtatggccagtattagaaataacacctatgatcacagaaaatacagagaagaggcaatgcaaaatagaatacagattgacccagtcaaactaagcagcggctacaaagatgtgatactttggtttagcttcggggcatcatgtttcatacttctagccattgtaatgggccttgtcttcatatgtgtgaagaatggaaacatgcggtgcactatttgtatataa-----------------------------
>MH209307.2_Influenza_A_virus_(A/chicken/Hunan/S1220/2017(H7N9))_segment_4_hemagglutinin_(HA)_gene_complete_cds
---------------------atgaacactcaaatcctggtattcgctctgattgcgatcattccaacaaatgcagacaaaatctgcctcggacatcatgccgtgtcaaacggaaccaaagtaaacacattaactgaaaaaggagtggaagtcgtcaatgcaactgaaacagtggaacgaacaaacacccccaggatctgctcaaaagggaaaaggacagttgacctcggtcaatgtggactcctggggacaatcactggaccacctcaatgtgaccaattcctagaattttcggccgatttaattattgagaggcgagaaggaagtgatgtctgttatcctggaaaattcgtgaatgaagaagctctgaggcaaattctcagagaatcaggcggaattggcaaggaacccatgggattcacatacaatggaataagaactaatggggtgaccagtgcatgtaggagatcaggatcttcattctatgcagaaatgaaatggctcctgtcaaacacagataatgctgcattcccgcagatgactaagtcatataaaaatacaagagaaagcccagctatagtagtatgggggatccatcattccgtttcaactgcagagcaaaccaagctatatgggagtggaaacaaactggtgacagttgggagttctaattatcaacaatctttcgtaccgagtccaggagcaagaccacaagttaatggtcaatctggaagaattgactttcattggctaatactaaatcccaatgatacagtcactttcagtttcaatggggctttcatagctccagatcgtgcaagcttcctgagaggaaaatctatgggaatccagagtggagtacaggttgatgccaattgtgaaggggactgctatcatagtggagggacaataataagtaacttgccatttcagaacatagatagcagggcagttggaaaatgtccgagatatgttaagcaaaggagtcttctgctggcaacagggatgaagaatgttcctgaggttccaaagagaaaacggactgcgagaggcctatttggtgctatagcgggtttcattgaaaatggatgggaaggcctaattgatggttggtatggtttcagacaccagaatgcacagggagagggaactgctgcagattacaaaagcactcaatcggcaattgatcaaataacagggaaattaaaccggcttatagcaaaaaccaaccaacaatttaagttgatagacaatgaattcaatgaggtagagaagcaaatcggtaatgtgataaattggaccagagattctataacagaagtatggtcatacaatgctgaactcttggtggcaatggagaaccagcatacaattgatctggctgattcagaaatggacaaactgtacgaacgagtgaaaagacagttgagagagaatgctgaagaagacggcacgggttgctttgaaatatttcacaagtgtgatgatgactgtatggccagtattagaaataacacctatgatcacagaaaatacagagaagaggcaatgcaaaatagaatacagattgacccagtcaaactaagcagcggctacaaagatgtgatactttggtttagcttcggggcatcatgtttcatacttctagccattgtaatgggccttgtcttcatatgtgtgaagaatggaaacatgcggtgcactatttgtatataa-----------------------------
>MH209555.1_Influenza_A_virus_(A/environment/Guangxi/S21458/2017(H7N9))_segment_4_hemagglutinin_(HA)_gene_complete_cds
---------------------atgaacactcaaatcctggtattcgctctgattgcgatcattccaacaaatgcagacaaaatctgcctcggacatcatgccgtgtcaaacggaaccaaagtaaacacattaactgaaaaaggagtggaagtcgtcaatgcaactgaaacagtggaacgaacaaacacccccaggatctgctcaaaagggaaaaggacagttgacctcggtcaatgtggactcctggggacaatcactggaccacctcaatgtgaccaattcctagaattttcggccgatttaattattgagaggcgagaaggaagtgatgtctgttatcctggaaaattcgtgaatgaagaagctctgaggcaaattctcagagaatcaggcggaattgacaaggaacccatgggattcacatacaatggaataagaactaatggggtgaccagtgcatgtaggagatcaggatcttcattctatgcagaaatgaaatggctcctgtcaaacacagataatgctgcattcccgcagatgactaagtcatataaaaatacaagagaaagcccagctatagtagtatgggggatccatcattccgtttcaactgcagagcaaaccaagctatatgggagtggaaacaaactggtgacagttgggagttctaattatcaacaatctttcgtaccgagtccaggagcaagaccacaagttaatggtcaatctggaagaattgactttcattggctaatactaaatcccaatgatacagtcactttcagtttcaatggggctttcatagctccagatcgtgcaagcttcctgagaggaaaatctatgggaatccagagtgaagtacaggttgatgccaattgtgaaggggactgctatcatagtggagggacaataataagtaacttgccatttcagaacatagatagcagggcagttggaaaatgtccgagatatgttaagcaaaggagtcttctgctggcaacagggatgaagaatgttcctgaggttccaaagagaaaacggactgcgagaggcctatttggtgctatagcgggtttcattgaaaatggatgggaaggcctaattgatggttggtatggtttcagacaccagaatgcacagggagagggaactgctgcagattacaaaagcactcaatcggcaattgatcaaataacagggaaattaaaccggcttatagcaaaaaccaaccaacaatttaagttgatagacaatgaattcaatgaggtagagaagcaaatcggtaatgtgataaattggaccagagattctataacagaagtatggtcatacaatgctgaactcttggtggcaatggagaaccagcatacaattgatctggctgattcagaaatggacaaactgtacgaacgagtgaaaagacagttgagagagaatgctgaagaagacggcacgggttgctttgaaatatttcacaagtgtgatgatgactgtatggccagtattagaaataacacctatgatcacagaaaatacagagaagaggcaatgcaaaatagaatacagattgacccagtcaaactaagcagcggctacaaagatgtgatactttggtttagcttcggggcatcatgtttcatacttctagccattgtaatgggccttgtcttcatatgtgtgaagaatggaaacatgcggtgcactatttgtatataa-----------------------------
>MH209459.1_Influenza_A_virus_(A/chicken/Inner_Mongolia/SD188/2017(H7N9))_segment_4_hemagglutinin_(HA)_gene_complete_cds
---------------------atgaacactcaaatcctggtattcgctctgattgcgatcattccaacaaatgcagacaaaatctgcctcggacatcatgccgtgtcaaacggaaccaaagtaaacacattaactgaaaaaggagtggaagtcgtcaatgcaactgaaacagtggaacgaacaaacacccccaggatctgctcaaaagggaaaaggacagttgacctcggtcaatgtggactcctggggacaatcactggaccacctcaatgtgaccaattcctagaattttcggccgatttaattattgagaggcgagaaggaagtgatgcctgttatcctggaaaattcgtgaatgaagaagctctgaggcaaattctcagagaatcaggcggaattgacaaggaacccatgggattcacatacaatggaataagaactaatggggtgaccagtgcatgtaggagatcaggatcttcattctatgcagaaatgaaatggctcctgtcaaacacagataatgctgcattcccgcagatgactaagtcatataaaaatacaagagaaagcccagctatagtagtatgggggatccatcattccgtttcaactgcagagcaaaccaagctatatgggagtggaaacaaactggtgacagttgggagttctaattatcaacaatctttcgtaccgagtccaggagcaagaccacaagttaatggtcaatctggaagaattgactttcattggctaatactaaatcccaatgatacagtcactttcagtttcaatggggctttcatagctccagatcgtgcaagcttcctgagaggaaaatctatgggaatccagagtggagtacaggttgatgccaattgtgaaggggactgctatcatagtggagggacaataataagtaacttgccatttcagaacatagatagcagggcagttggaaaatgtccgagatatgttaagcaaaggagtcttctgctggcaacagggatgaagaatgttcctgaggttccaaagagaaaacggactgcgagaggcctatttggtgctatagcgggtttcattgaaaatggatgggaaggcctaattgatggttggtatggtttcagacaccagaatgcacagggagagggaactgctgcagattacaaaagcactcaatcggcaattgatcaaataacagggaaattaaaccggcttatagcaaaaaccaaccaacaatttaagttgatagacaatgaattcaatgaggtagagaagcaaatcggtaatgtgataaattggaccagagattctataacagaagtatggtcatacaatgctgaactcttggtggcaatggagaaccagcatacaattgatctggctgattcagaaatggacaaactgtacgaacgagtgaaaagacagttgagagagaatgctgaagaagacggcacgggttgctttgaaatatttcacaagtgtgatgatgactgtatggccagtattagaaataacacctatgatcacagaaaatacagagaagaggcaatgcaaaatagaatacagattgacccagtcaaactaagcagcggctacaaagatgtgatactttggtttagcttcggggcatcatgtttcatacttctagccattgtaatgggccttgtcttcatatgtgtgaagaatggaaacatgcggtgcactatttgtatataa-----------------------------
>MH209435.1_Influenza_A_virus_(A/chicken/Tianjing/SD182/2017(H7N9))_segment_4_hemagglutinin_(HA)_gene_complete_cds
---------------------atgaacactcaaatcctggtattcgctctgattgcgatcattccaacaaatgcagacaaaatctgcctcggacatcatgccgtgtcaaacggaaccaaagtaaacacattaactgaaaaaggagtggaagtcgtcaatgcaactgaaacagtggaacgaacaaacacccccaggatctgctcaaaagggaaaaggacagttgacctcggtcaatgtgggctcctggggacaatcactggaccacctcaatgtgaccaattcctagaattttcggccgatttaattattgagaggcgagaaggaagtgatgtctgttatcctggaaaattcgtgaatgaagaagctctgaggcaaattctcagagaatcaggcggaattgacaaggaacccatgggattcacatacaatggaataagaactaatggggtgaccagtgcatgtaggagatcaggatcttcattctatgcagaaatgaaatggctcctgtcaaacacagataatgctgcattcccgcagatgactaagtcatataaaaatacaagagaaagcccagctatagtagtatgggggatccatcattccgtttcaactgcagagcaaaccaagctatatgggagtggaaacaaactggtgacagttgggagttctaattatcaacaatctttcgtaccgagtccaggagcaagaccacaagttaatggtcaatctggaagaattgactttcattggctaatactaaatcccaatgatacagtcactttcagtttcaatggggctttcatagctccagatcgtgcaagcttcctgagaggaaaatctatgggaatccagagtggagtacaggttgatgccaattgtgaaggggactgctatcatagtggagggacaataataagtaacttgccatttcagaacatagatagcagggcagttggaaaatgtccgagatatgttaagcaaaggagtcttctgctggcaacagggatgaagaatgttcctgaggttccaaagagaaaacggactgcgagaggcctatttggtgctatagcgggtttcattgaaaatggatgggaaggcctaattgatggttggtatggtttcagacaccagaatgcacagggagagggaactgctgcagattacaaaagcactcaatcggcaattgatcaaataacagggaaattaaaccggcttatagcaaaaaccaaccaacaatttaagttgatagacaatgaattcaatgaggtagagaagcaaatcggtaatgtgataaattggaccagagattctataacagaagtatggtcatacaatgctgaactcttggtggcaatggagaaccagcatacaattgatctggctgattcagaaatggacaaactgtacgaacgagtgaaaagacagttgagagagaatgctgaagaagacggcacgggttgctttgaaatatttcacaagtgtgatgatgactgtatggccagtattagaaataacacctatgatcacagaaaatacagagaagaggcaatgcaaaatagaatacagattgacccagtcaaactaagcagcggctacaaagatgtgatactttggtttagcttcggggcatcatgtttcatacttctagccattgtaatgggccttgtcttcatatgtgtgaagaatggaaacatgcggtgcactatttgtatataa-----------------------------
>MG827379.1_Influenza_A_virus_(A/Inner_Mongolia/Ordoz2017/2017(Mixed))_segment_4_hemagglutinin_(HA)_gene_complete_cds
---------------------atgaacactcaaatcctggtattcgctctgattgcgatcattccaacaaatgcagacaaaatctgcctcggacatcatgccgtgtcaaacggaaccaaagtaaacacattaactgaaaaaggagtggaagtcgtcaatgcaactgaaacagtggaacgaacaaacacccccaggatctgctcaaaagggaaaaggacagttgacctcggtcaatgtggactcctggggacaatcactggaccacctcaatgtgaccaattcctagaattttcggccgatttaattattgagaggcgaggaggaagtgatgtctgttatcctggaaaattcgtgaatgaagaagctctgaggcaaattctcagagaatcaggcggaattgacaaggaacccatgggattcacatacaatggaataagaactaatggggtgaccagtgcatgtaggagatcaggatcttcattctatgcagaaatgaaatggctcctgtcaaacacagataatgctgcattcccgcagatgactaagtcatataaaaatacaagagaaagcccagctatagtagtatgggggatccatcattccgtttcaactgcagagcaaaccaagctatatgggagtggaaacaaactggtgacagttgggagttctaattatcaacaatctttcgtaccgagtccaggagcaagaccacaagttaatggtcaatctggaagaattgactttcattggctaatactaaatcccaatgatacagtcactttcagtttcaatggggctttcatagctccagatcgtgcaagcttcctgagaggaaaatctatgggaatccagagtggagtacaggttgatgccaattgtgaaggggactgctatcatagtggagggacaataataagtaacttgccatttcagaacatagatagcagggcagttggaaaatgtccgagatatgttaagcaaaggagtcttctgctggcaacagggatgaagaatgttcctgaggttccaaagagaaaacggactgcgagaggcctatttggtgctatagcgggtttcattgaaaatggatgggaaggcctaattgatggttggtatggtttcagacaccagaatgcacagggagagggaactgctgcagattacaaaagcactcaatcggcaattgatcaaataacagggaaattaaaccggcttatagcaaaaaccaaccaacaatttaagttgatagacaatgaattcaatgaggtagagaagcaaatcggtaatgtgataaattggaccagagattctataacagaagtatggtcatacaatgctgaactcttggtggcaatggagaaccagcatacaattgatctggctgattcagaaatggacaaactgtacgaacgagtgaaaagacagttgagagagaatgctgaagaagacggcacgggttgctttgaaatatttcacaagtgtgatgatgactgtatggccagtattagaaataacacctatgatcacagaaaatacagagaagaggcaatgcaaaatagaatacagattgacccagtcaaactaagcagcggctacaaagatgtgatactttggtttagcttcggggcatcatgtttcatacttctagccattgtaatgggccttgtcttcatatgtgtgaagaatggaaacatgcggtgcactatttgtatataa-----------------------------
>MH209531.1_Influenza_A_virus_(A/environment/Fujian/S10058/2017(H7N9))_segment_4_hemagglutinin_(HA)_gene_complete_cds
---------------------atgaacactcaaatcctggtattcgctctgattgcgatcattccaacaaatgcagacaaaatctgcctcggacatcatgccgtgtcaaacggaaccaaagtaaacacattaactgaaaaaggagtggaagtcgtcaatgcaactgaaacagtggaacgaacaaacacccccaggatctgctcaaaagggaaaaggacagttgacctcggtcaatgtggactcctggggacaatcactggaccacctcaatgtgaccaattcctagaattttcggccgatttaattattgagaggcgagaaggaagtgatgtctgttatcctggaaaattcgtgaatgaagaagctctgaggcaaattctcagagaatcaggcggaattgacaaggaacccatgggattcacatacaatggaataagaactaatggggtgaccagtgcatgtaggagatcaggatcttcattctatgcagaaatgaaatggctcctgtcaaacacagataatgctgcattcccgcagatgactaagtcatataaaaatacaagagaaagcccagctatagtagtatgggggatccatcattccgtttcaactgcagagcaaaccaagctatatgggagtggaaacaaactggtgacagttgggagttctaattatcaacaatctttcgtaccgagtccaggagcaagaccacaagttaatggtcaatctggaagaattgactttcattggctaatactaaatcccaatgatacagtcactttcagtttcaatggggctttcatagctccaaatcgtgcaagcttcctgagaggaaaatctatgggaatccagagtggagtacaggttgatgctaattgtgaaggggactgctatcatagtggagggacaataataagtaacttgccatttcagaacatagatagcagggcagttggaaaatgtccgagatatgttaagcaaaggagtcttctgctggcaacagggatgaagaatgttcctgaggttccaaagagaaaacggactgcgagaggcctatttggtgctatagcgggtttcattgaaaatggatgggaaggcctaattgatggttggtatggtttcagacaccagaatgcacagggagagggaactgctgcagattacaaaagcactcaatcggcaattgatcaaataacagggaaattaaaccggcttatagcaaaaaccaaccaacaatttaagttgatagacaatgaattcaatgaggtagagaagcaaatcggtaatgtgataaattggaccagagattctataacagaagtatggtcatacaatgctgaactcttggtggcaatggagaaccagcatacaattgatctggctgattcagaaatggacaaactgtacgaacgagtgaaaagacagttgagagagaatgctgaagaagacggcacgggttgctttgaaatatttcacaagtgtgatgatgactgtatggccagtattagaaataacacctatgatcacagaaaatacagagaagaggcaatgcaaaatagaatacagattgacccagtcaaactaagcagcggctacaaagatgtgatactttggtttagcttcggggcatcatgtttcatacttctagccattgtaatgggccttgtcttcatatgtgtgaagaatggaaacatgcggtgcactatttgtatataa-----------------------------
>MH209531.1_Influenza_A_virus_(A/environment/Fujian/S10058/2017(H7N9))_segment_4_hemagglutinin_(HA)_gene_complete_cds(2)
---------------------atgaacactcaaatcctggtattcgctctgattgcgatcattccaacaaatgcagacaaaatctgcctcggacatcatgccgtgtcaaacggaaccaaagtaaacacattaactgaaaaaggagtggaagtcgtcaatgcaactgaaacagtggaacgaacaaacacccccaggatctgctcaaaagggaaaaggacagttgacctcggtcaatgtggactcctggggacaatcactggaccacctcaatgtgaccaattcctagaattttcggccgatttaattattgagaggcgagaaggaagtgatgtctgttatcctggaaaattcgtgaatgaagaagctctgaggcaaattctcagagaatcaggcggaattgacaaggaacccatgggattcacatacaatggaataagaactaatggggtgaccagtgcatgtaggagatcaggatcttcattctatgcagaaatgaaatggctcctgtcaaacacagataatgctgcattcccgcagatgactaagtcatataaaaatacaagagaaagcccagctatagtagtatgggggatccatcattccgtttcaactgcagagcaaaccaagctatatgggagtggaaacaaactggtgacagttgggagttctaattatcaacaatctttcgtaccgagtccaggagcaagaccacaagttaatggtcaatctggaagaattgactttcattggctaatactaaatcccaatgatacagtcactttcagtttcaatggggctttcatagctccaaatcgtgcaagcttcctgagaggaaaatctatgggaatccagagtggagtacaggttgatgctaattgtgaaggggactgctatcatagtggagggacaataataagtaacttgccatttcagaacatagatagcagggcagttggaaaatgtccgagatatgttaagcaaaggagtcttctgctggcaacagggatgaagaatgttcctgaggttccaaagagaaaacggactgcgagaggcctatttggtgctatagcgggtttcattgaaaatggatgggaaggcctaattgatggttggtatggtttcagacaccagaatgcacagggagagggaactgctgcagattacaaaagcactcaatcggcaattgatcaaataacagggaaattaaaccggcttatagcaaaaaccaaccaacaatttaagttgatagacaatgaattcaatgaggtagagaagcaaatcggtaatgtgataaattggaccagagattctataacagaagtatggtcatacaatgctgaactcttggtggcaatggagaaccagcatacaattgatctggctgattcagaaatggacaaactgtacgaacgagtgaaaagacagttgagagagaatgctgaagaagacggcacgggttgctttgaaatatttcacaagtgtgatgatgactgtatggccagtattagaaataacacctatgatcacagaaaatacagagaagaggcaatgcaaaatagaatacagattgacccagtcaaactaagcagcggctacaaagatgtgatactttggtttagcttcggggcatcatgtttcatacttctagccattgtaatgggccttgtcttcatatgtgtgaagaatggaaacatgcggtgcactatttgtatataa-----------------------------
>MH209283.1_Influenza_A_virus_(A/chicken/Guangdong/S10131/2017(H7N9))_segment_4_hemagglutinin_(HA)_gene_complete_cds
---------------------atgaacactcaaatcctggtattcgctctgattgcgatcattccaacaaatgcagacaaaatctgcctcggacatcatgccgtgtcaaacggaaccaaagtaaacacattaactgaaaaaggagtggaagtcgtcaatgcaactgaaacagtggaacgaacaaacacccccaggatctgctcaaaagggaaaaggacagttgacctcggtcaatgtggactcctggggacaatcactggaccacctcaatgtgaccaattcctagaattttcggccgatttaattattgagaggcgagaaggaagtgatgtctgttatcctggaaaattcgtgaatgaagaagctctgaggcaaattctcagagaatcaggcggaattgacaaggaacccatgggattcacatacaatggaataagaactaatggggtgaccagtgcatgtaggagatcaggatcttcattctatgcagaaatgaaatggctcctgtcaaacacagataatgctgcattcccgcagatgactaagtcatataaaaatacaagagaaagcccagctatagtagtatgggggatccatcattccgtttcaactgcagagcaaaccaagctatatgggagtggaaacaaactggtaacagttgggagttctaattatcaacaatctttcgtaccgagtccaggagcaagaccacaagttaatggtcaatctggaagaattgactttcattggctaatactaaatcccaatgatacagtcactttcagtttcaatggggctttcatagctccagatcgtgcaagcttcctgagaggaaaatctatgggaatccagagtggagtacaggttgatgccaattgtgaaggggactgctatcatagtggagggacaataataagtaacttgccatttcagaacatagacagcagggcagttggaaaatgtccgagatatgttaagcaaaggagtcttctgctggcaacagggatgaagaatgttcctgaggttccaaagagaaaacggactgcgagaggcctatttggtgctatagcgggtttcattgaaaatggatgggaaggcctaattgatggttggtatggtttcagacaccagaatgcacagggagagggaactgctgcagattacaaaagcactcaatcggcaattgatcaaataacagggaaattaaaccggcttatagcaaaaaccaaccaacaatttaagttgatagacaatgaattcaatgaggtagagaagcaaatcggtaatgtgataaattggaccagagattctataacagaagtatggtcatacaatgctgaactcttggtggcaatggagaaccagcatacaattgatctggctgattcagaaatggacaaactgtacgaacgagtgaaaagacagttgagagagaatgctgaagaagacggcacgggttgctttgaaatatttcacaagtgtgatgatgactgtatggccagtattagaaataacacctatgatcacagaaaatacagagaagaggcaatgcaaaatagaatacagattgacccagtcaaactaagcagcggctacaaagatgtgatactttggtttagcttcggggcatcatgtttcatacttctagccattgtaatgggccttgtcttcatatgtgtgaagaatggaaacatgcggtgcactatttgtatataa-----------------------------
>MF184015.1_Influenza_A_virus_(A/chicken/Guangdong/30/2017(H7N9))_segment_4_hemagglutinin_(HA)_gene_complete_cds
---------------------atgaacactcaaatcctggtattcgctctgattgcgatcattccaacaaatgcagacaaaatctgcctcggacatcatgccgtgtcaaacggaaccaaagtaaacacattaactgaaaaaggagtggaagtcgtcaatgcaactgaaacagtggaacgaacaaacacccccaggatctgctcaaaagggaaaaggacagttgacctcggtcaatgtggactcctggggacaatcactggaccacctcaatgtgaccaattcctagaattttcggccgatttaattattgagaggcgagaaggaagtgatgtctgttatcctggaaaattcgtgaatgaagaagctctgaggcaaattctcagagaatcaggcggaattgacaaggaacccatgggattcacatacaatggaataagaactaatggggtgaccagtgcatgtaggagatcaggatcttcattctatgcagaaatgaaatggctcctgtcaaacacagataatgctgcattcccgcagatgactaagtcatataaaaatacaagagaaagcccagctatagtagtatgggggatccatcattccgtttcaactgcagagcaaaccaagctatatgggagtggaaacaaactggtgacagttgggagttctaattatcaacaatctttcgtaccgagcccaggagcaagaccacaagttaatggtcaatctggaagaattgactttcattggctaatactaaatcccaatgatacagtcactttcagtttcaatggggctttcatagctccagatcgtgcaagcttcctgagaggaaaatctatgggaatccagagtggagtgcaggttgatgccaattgtgaaggggactgctatcatagtggagggacaataataagtaacttgccatttcagaacatagatagcagggcagttggaaaatgtccgagatatgttaagcaaaggagtcttctgctggcaacagggatgaagaatgttcctgaggttccaaagagaaaacggactgcgagaggcctatttggtgctatagcgggtttcattgaaaatggatgggaaggcctaattgatggttggtatggtttcagacaccagaatgcacagggagagggaactgctgcagattacaaaagcactcaatcggcaattgatcaaataacagggaaattaaaccggcttatagcaaaaaccaaccaacaatttaagttgatagacaatgaattcaatgaggtagagaagcaaatcggtaatgtgataaattggaccagagattctataacagaagtatggtcatacaatgctgaactcttggtggcaatggagaaccagcatacaattgatctggctgattcagaaatggacaaactgtacgaacgagtgaaaagacagttgagagagaatgctgaagaagacggcacgggttgctttgaaatatttcacaagtgtgatgatgactgtatggccagtattagaaataacacctatgatcacagaaaatacagagaagaggcaatgcaaaatagaatacagattgacccagtcaaactaagcagcggctacaaagatgtgatactttggtttagcttcggggcatcatgtttcatacttctagccattgtaatgggccttgtcttcatatgtgtgaagaatggaaacatgcggtgcactatttgtatataa-----------------------------
>OP718212.1_Influenza_A_virus_(A/chicken/China/Q102-HA.seq/2017(H7N9))_segment_4_hemagglutinin_(HA)_gene_complete_cds
---------------------atgaacactcaaatcctggtattcgctctgattgcgatcattccaacaaatgcagacaaaatctgcctcggacatcatgccgtgtcaaacggaaccaaagtaaacacattaactgaaaaagaagtggaagtcgtcaatgcaactgaaacagtggaacgaacaaacacccccaggatctgctcaaaagggaaaagaacagttgacctcggtcaatgtggactcctggggacaatcactggaccacctcaatgtgaccaattcctagaattttcggccgatttaattattgagaggcgagaaggaagtgatgtctgttatcctggaaaattcgtgaatgaagaagctctgaggcaaattctcagagaatcaggcggaattgacaaggaacccatgggattcacatacaatggaataagaactaatggggtgaccagtgcatgtaggagatcaggatcttcattctatgcagaaatgaaatggctcctgtcaaacacagataatgctgcattcccgcagatgactaagtcatataaaaatacaagagaaagcccagctatagtagtatgggggatccatcattccgtttcaactgcagagcaaaccaagctatatgggagtggaaacaaactggtgacagttgggagttctaattatcaacaatctttcgtaccgagtccaggagcaagaccacaagttaatggtcaatctggaagaattgactttcattggctaatactaaatcccaatgatacagtcactttcagtttcaatggggctttcatagctccagatcgtgcaagcttcctgagaggaaaatctatgggaatccagagtggagtacaggttgatgccaattgtgaaggggactgctatcatagtggagggacaataataagtaacttgccatttcagaacatagatagcagggcagttggaaaatgtccgagatatgttaagcaaaggagtcttctgctggcaacagggatgaagaatgttcctgaggttccaaagagaaaacggactgcgagaggcctatttggtgctatagcgggtttcattgaaaatggatgggaaggcctaattgatggttggtatggtttcagacaccagaatgcacagggagagggaactgctgcagattacaaaagcactcaatcggcaattgatcaaataacagggaaattaaaccggcttatagcaaaaaccaaccaacaatttaagttgatagacaatgaattcaatgaggtagagaagcaaatcggtaatgtgataaattggaccagagattctataacagaagtatggtcatacaatgctgaactcttggtggcaatggagaaccagcatacaattgatctggctgattcagaaatggacaaactgtacgaacgagtgaaaagacagttgagagagaatgctgaagaagacggcacgggttgctttgaaatatttcacaagtgtgatgatgactgtatggccagtattagaaataacacctatgatcacagaaaatacagagaagaggcaatgcaaaatagaatacagattgacccagtcaaactaagcagcggctacaaagatgtgatactttggtttagcttcggggcatcatgtttcatacttctagccattgtaatgggccttgtcttcatatgtgtgaagaatggaaacatgcggtgcactatttgtatataa-----------------------------
>MG575580.1_Influenza_A_virus_(A/chicken/Guangxi/GX110/2017(H7N9))_segment_4_hemagglutinin_(HA)_gene_complete_cds
---------------------atgaacactcaaatcctggtattcgctctgattgcgatcattccaacaaatgcagacaaaatctgcctcggacatcatgccgtgtcaaacggaaccaaagtaaacacattaactgaaaaaggagtggaagtcgtcaatgcaactgaaacagtggaacgaacaaacacccccaggatctgctcaaaagggaaaaggacagttgacctcggtcaatgtggactcctggggacaatcactggaccacctcaatgtgaccaattcctagaattttcggccgatttaattattgagaggcgagaaggaagtgatgtctgttatcctggaaaattcgtgaatgaagaagctctgaggcaaattctcagagaatcaggcggaattgacaaggaacccatgggattcacatacaatggaataagaactaatggggtgaccagtgcatgtaggagatcaggatcttcattctatgcagaaatgaaatggctcctgtcaaacacagataatgctgcattcccgcagatgactaagtcatataaaaatacaagagaaagcccagctatagtagtatgggggatccatcattccgtttcaactgcagagcaaaccaagctatatgggagtggaaacaaactggtgacagttgggagttctaattatcaacaatctttcgtaccgagtccaggagcaagaccacaagttaatggtcaatctggaagaattgactttcattggctaatactaaatcccaatgatacagtcactttcagtttcaatggggctttcatagctccagatcgtgcaagcttcctgagaggaaaatctatgggaatccagagtggagtacaggttgatgccaattgtgaaggggactgctatcatagtggagggacaataataagtaacttgccatttcagaacatagatagcagggcagttggaaaatgtccgagatatgttaagcaaaggagtcttctgctggcaacagggatgaagaatgttcctgaggttccaaagagaaaacggactgcgagaggcctatttggtgctatagcgggtttcattgaaaatggatgggaaggcctaattgatggttggtatggtttcagacaccagaatgcacagggagagggaactgctgcagattacaaaagcactcaatcggcaattgatcaaataacagggaaattaaaccggcttatagcaaaaaccaatcaacaatttaagttgatagacaatgaattcaatgaggtagagaagcaaatcggtaatgtgataaattggaccagagattctataacagaagtatggtcatacaatgctgaactcttggtggcaatggagaaccagcatacaattgatctggctgattcagaaatggacaaactgtacgaaagagtgaaaagacagttgagagagaatgctgaagaagacggcacgggttgctttgaaatatttcacaagtgtgatgatgactgtatggccagtattagaaataacacctatgatcacagaaaatacagagaagaggcaatgcaaaatagaatacagattgacccagtcaaactaagcagcggctacaaagatgtgatactttggtttagcttcggggcatcatgtttcatacttctagccattgtaatgggccttgtcttcatatgtgtgaagaatggaaacatgcggtgcactatttgtatataa-----------------------------
>MH209451.1_Influenza_A_virus_(A/chicken/Inner_Mongolia/SD186/2017(H7N9))_segment_4_hemagglutinin_(HA)_gene_complete_cds
---------------------atgagcactcaaatcctggtattcgctctgattgcgatcattccaacaaatgcagacaaaatctgcctcggacatcatgccgtgtcaaacggaaccaaagtaaacacattaactgaaaaaggagtggaagtcgtcaatgcaactgaaacagtggaacgaacaaacacccccaggatctgctcaaaagggaaaaggacagttgacctcggtcaatgtggactcctggggacaatcactggaccacctcaatgtgaccaattcctagaattttcggccgatttaattattgagagacgagaaggaagtgatgcctgttatcctggaaaattcgtgaatgaagaagctctgaggcaaattctcagagaatcaggcggaattgacaaggaacccatgggattcacatacaatggaataagaactaatggggtgaccagtgcatgtaggagatcaggatcttcattctatgcagaaatgaaatggctcctgtcaaacacagataatgctgcattcccgcagatgactaagtcatataaaaatacaagagaaagcccagctatagtagtatgggggatccatcattccgtttcaactgcagagcaaaccaagctatatgggagtggaaacaaactggtgacagttgggagttctaattatcaacaatctttcgtaccgagtccaggagcaagaccacaagttaatggtcaatctggaagaattgactttcattggctaatactaaatcccaatgatacagtcactttcagtttcaatggggctttcatagctccagatcgtgcaagcttcctgagaggaaaatctatgggaatccagagtggagtacaggttgatgccaattgtgaaggggactgctatcatagtggagggacaataataagtaacttgccatttcagaacatagatagcagggcagttggaaaatgtccgagatatgttaagcaaaggagtcttctgctggcaacagggatgaagaatgttcctgaggttccaaagagaaaacggactgcgagaggcctatttggtgctatagcgggtttcattgaaaatggatgggaaggcctaattgatggttggtatggtttcagacaccagaatgcacagggagagggaactgctgcagattacaaaagcactcaatcggcaattgatcaaataacagggaaattaaaccggcttatagcaaaaaccaaccaacaatttaagttgatagacaatgaattcaatgaggtagagaagcaaatcggtaatgtgataaattggaccagagattctataacagaagtatggtcatacaatgctgaactcttggtggcaatggagaaccagcatacaattgatctggctgattcagaaatggacaaactgtacgaacgagtgaaaagacagttgagagagaatgctgaagaagacggcacgggttgctttgaaatatttcacaagtgtgatgatgactgtatggccagtattagaaataacacctatgatcacagaaaatacagagaagaggcaatgcaaaatagaatacagattgacccagtcaaactaagcagcggctacaaagatgtgatactttggtttagcttcggggcatcatgtttcatacttctagccattgtaatgggccttgtcttcatatgtgtgaagaatggaaacatgcggtgcactatttgtatataa-----------------------------
>MH209379.1_Influenza_A_virus_(A/chicken/Hunan/SD108/2017(H7N9))_segment_4_hemagglutinin_(HA)_gene_complete_cds
---------------------atgaacactcaaatcctggtattcgctctgattgcgatcattccaacaaatgcagacaaaatctgcctcggacatcatgccgtgtcaaacggaaccaaagtaaacacattaactgaaaaaggagtggaagtcgtcaatgcaactgaaacagtggaacgaacaaacacccccaggatctgctcaaaagggaaaaggacagttgacctcggtcaatgtggactcctggggacaatcactggaccacctcaatgtgaccaattcctagaattttcggccgatttaattattgagaggcgagaaggaagtgatgtctgttatcctggaaaattcgtgaatgaagaagctctgaggcaaattctcagagaatcaggcggaattgacaaggaacccatgggattcacatacaatggaataagaactaatggggtgaccagtgcatgtaggagatcaggatcttcattctatgcagaaatgaaatggctcctgtcaaacacagataatgctgcattcccgcagatgactaagtcatataaaaatacaagagaaagcccagctatagtagtatgggggatccatcattccgtttcaactgcagagcaaaccaagctatatgggagtggaaacaaactggtgacagttgggagttctaattatcagcaatctttcgtaccgagtccaggagcaagaccacaagtcaatggtcaatctggaagaattgactttcattggctaatactaaatcccaatgatacagtcactttcagtttcaatggggctttcatagctccagatcgtgcaagcttcctgagaggaaaatctatgggaatccagagtggagtacaggttgatgccaattgtgaaggggactgctatcatagtggagggacaataataagtaacttgccatttcagaacatagatagcagggcagttggaaaatgtccaagatatgttaagcaaaggagtcttctgctggcaacagggatgaagaatgttcctgaggttccaaagagaaaacggactgcgagaggcctatttggtgctatagcgggtttcattgaaaatggatgggaaggcctaattgatggttggtatggtttcagacaccagaatgcacagggagagggaactgctgcagattacaaaagcactcaatcggcaattgatcaaataacagggaaattaaaccggcttatagcaaaaaccaaccaacaatttaagttgatagacaatgaattcaatgaggtagagaagcaaatcggtaatgtgataaattggaccagagattctataacagaagtatggtcatacaatgctgaactcttggtggcaatggagaaccagcatacaattgatctggctgattcagaaatggacaaactgtacgaacgagtgaaaagacagttgagagagaatgctgaagaagacggcacgggttgctttgaaatatttcacaagtgtgatgatgactgtatggccagtattagaaataacacctatgatcacagaaaatacagagaagaggcaatgcaaaatagaatacagattgacccagtcaaactaagcagcggctacaaagatgtgatactttggtttagcttcggggcatcatgtttcatacttctagccattgtaatgggccttgtcttcatatgtgtgaagaatggaaacatgcggtgcactatttgtatataa-----------------------------
>MH209371.1_Influenza_A_virus_(A/chicken/Hunan/SD107/2017(H7N9))_segment_4_hemagglutinin_(HA)_gene_complete_cds
---------------------atgaacactcaaatcctggtattcgctctgattgcgatcattccaacaaatgcagacaaaatctgcctcggacatcatgccgtgtcaaacggaaccaaagtaaacacattaactgaaaaaggagtggaagtcgtcaatgcaactgaaacagtggaacgaacaaacacccccaggatctgctcaaaagggaaaaggacagttgacctcggtcaatgtggactcctggggacaatcactggaccacctcaatgtgaccaattcctagaattttcggccgatttaattattgagaggcgagaaggaagtgatgtctgttatcctggaaaattcgtgaatgaagaagctctgaggcaaattctcagagaatcaggcggaattgacaaggaacccatgggattcacatacaatggaataagaactaatggggtgaccagtgcatgtaggagatcaggatcttcattctatgcagaaatgaaatggctcctgtcaaacacagataatgctgcattcccgcagatgactaagtcatataaaaatacaagagaaagcccagctatagtagtatggggtatccatcattccgtttcaactgcagagcaaaccaagctatatgggagtggaaacaaactggtgacagttgggagttctaattatcaacaatctttcgtaccgagtccaggagcaagaccacaagtcaatggtcaatctggaagaattgactttcattggctaatactaaatcccaatgatacagtcactttcagtttcaatggggctttcatagctccagatcgtgcaagcttcctgagaggaaaatctatgggaatccagagtggagtacaggttgatgccaattgtgaaggggactgctatcatagtggagggacaataataagtaacttgccatttcagaacatagatagcagggcagttggaaaatgtccaagatatgttaagcaaaggagtcttctgctggcaacagggatgaagaatgttcctgaggttccaaagagaaaacggactgcgagaggcctatttggtgctatagcgggtttcattgaaaatggatgggaaggcctaattgatggttggtatggtttcagacaccagaatgcacagggagagggaactgctgcagattacaaaagcactcaatcggcaattgatcaaataacagggaaattaaaccggcttatagcaaaaaccaaccaacaatttaagttgatagacaatgaattcaatgaggtagagaagcaaatcggtaatgtgataaattggaccagagattctataacagaagtatggtcatacaatgctgaactcttggtggcaatggagaaccagcatacaattgatctggctgattcagaaatggacaaactgtacgaacgagtgaaaagacagttgagagagaatgctgaagaagacggcacgggttgctttgaaatatttcacaagtgtgatgatgactgtatggccagtattagaaataacacctatgatcacagaaaatacagagaagaggcaatgcaaaatagaatacagattgacccagtcaaactaagcagcggctacaaagatgtgatactttggtttagcttcggggcatcatgtttcatacttctagccattgtaatgggccttgtcttcatatgtgtgaagaatggaaacatgcggtgcactatttgtatataa-----------------------------
>MH209563.1_Influenza_A_virus_(A/environment/Fujian/SD160/2017(H7N9))_segment_4_hemagglutinin_(HA)_gene_complete_cds
---------------------atgaacactcaaatcctggtattcgctctgattgcgatcattccaacaaatgcagacaaaatctgcctcggacatcatgccgtgtcaaacggaaccaaagtaaacacattaactgaaaaaggagtggaagtcgtcaatgcaactgaaacagtggaacgaacaaacacccccaggatctgctcaaaagggaaaaggacagttgacctcggtcaatgtggactcctggggacaatcactggaccacctcaatgtgaccaattcctagaattttcggccgatttaattattgagaggcgagaaggaagtgatgtctgttatcctggaaaattcgtgaatgaagaagctctgaggcaaattctcagagaatcaggcggaattgacaaggaacccatgggattcacatacaatggaataagaactaatggggtgaccagtgcatgtaggagatcaggatcttcattctatgcagaaatgaaatggctcctgtcaaacacagataatgctgcattcccgcagatgactaagtcatataaaaatacaagagaaagcccagctatagtagtatgggggatccatcattccgtttcaactgcagagcaaaccaagctatatgggagtggaaacaaactggtgacagttgggagttctaattatcaacaatctttcgtaccgagtccaggagcaagaccacaagttaatggtcaatctggaagaattgactttcattggctaatactaaatcccaatgatacagtcactttcagtttcaatggggctttcatagctccagatcgtgcaagcttcctgagaggaaaatctatgggaatccagagtggagtacaggttgatgccaattgtgaaggggactgctatcatagtggagggacaataataagtaacttgccatttcagaacatagacagcagggcagttggaaaatgtccgagatatgttaagcaaaggagtcttctgctggcaacagggatgaagaatgttcctgaggttccaaagagaaaacggactgcgagaggcctatttggtgctatagcgggtttcattgaaaatggatgggaaggcctaattgatggttggtatggtttcagacaccagaatgcacagggagagggaactgctgcagattacaaaagcactcaatcggcaattgatcaaataacagggaaattaaaccggcttatagcaaaaaccaaccaacaatttgagttggtagacaatgaattcaatgaggtagagaagcaaatcggtaatgtgataaattggaccagagattctataacagaagtatggtcatacaatgctgaactcttggtggcaatggagaaccagcatacaattgatctggctgattcagaaatggacaaactgtacgaacgagtgaaaagacagttgagagagaatgctgaagaagacggcacgggttgctttgaaatatttcacaagtgtgatgatgactgtatggccagtattagaaataacacctatgatcacagaaaatacagagaagaggcaatgcaaaatagaatacagattgacccagtcaaactaagcagcggctacaaagatgtgatactttggtttagcttcggggcatcatgtttcatacttctagccattgtaatgggccttgtcttcatatgtgtgaagaatggaaacatgcggtgcactatttgtatataa-----------------------------
>MG366836.1_Influenza_A_virus_(A/goose/Guangdong/Q70/2017(H7N9))_segment_4_hemagglutinin_(HA)_gene_complete_cds
---------------------atgaacactcaaatcctggtattcgctctgattgcgatcattccaacaaatgcagacaaaatctgcctcggacatcatgccgtgtcaaacggaaccaaagtaaacacattaactgaaaaaggagtggaagtcgtcaatgcaactgaaacagtggaacgaacaaacacccccaggatctgctcaaaagggaaaaggacagttgacctcggtcaatgtggactcctggggacaatcactggaccacctcaatgtgaccaattcctagaattttcggccgatttaattattgagaggcgagaaggaagtgatgtctgttatcctggaaaattcgtgaatgaagaagctctgaggcaaattctcagagaatcaggcggaattgacaaggaacccatgggattcacatacaatggaataagaactaatggggtgaccagtgcatgtgggagatcaggatcttcattctatgcagaaatgaaatggctcctgtcaaacacagataatgctgcattcccgcagatgactaagtcatataaaaatacaagagaaagcccagctatagtagtatgggggatccatcattccgtttcaactgcagagcaaaccaagctatatgggagtggaaacaaactggtgacagttgggagttctaattatcaacaatctttcgtaccgagtccaggagcaagaccacaagttaatggtcaatctggaagaattgactttcattggctaatactaaatcccaatgatacagtcactttcagtttcaatggggctttcatagctccagatcgtgcaagcttcctgagaggaaaatctatgggaatccagagtggagtacaggttgatgccaattgtgaaggggactgctatcatagtggagggacaataataagtaacttgccatttcagaacatagacagcagggcagttggaaaatgtccgagatatgttaagcaaaggagtcttctgctggcaacagggatgaagaatgttcctgaggttccaaagagaaaacggactgcgagaggcctatttggtgctatagcgggtttcattgaaaatggatgggaaggcctaattgatggttggtatggtttcagacaccagaatgcacagggagagggaactgctgcagattacaaaagcactcaatcggcaattgatcaaataacagggaaattaaaccggcttatagcaaaaaccaaccaacaatttgagttggtagacaatgaattcaatgaggtagagaagcaaatcggtaatgtgataaattggaccagagattctataacagaagtatggtcatacaatgctgaactcttggtggcaatggagaaccagcatacaattgatctggctgattcagaaatggacaaactgtacgaacgagtgaaaagacagttgagagagaatgctgaagaagacggcacgggttgctttgaaatatttcacaagtgtgatgatgactgtatggccagtattagaaataacacctatgatcacagaaaatacagagaagaggcaatgcaaaatagaatacagattgacccagtcaaactaagcagcggctacaaagatgtgatactttggtttagcttcggggcatcatgtttcatacttctagccattgtaatgggccttgtcttcatatgtgtgaagaatggaaacatgcggtgcactatttgtatataa-----------------------------
>OP718197.1_Influenza_A_virus_(A/chicken/China/Q85-HA.seq/2017(H7N9))_segment_4_hemagglutinin_(HA)_gene_complete_cds
---------------------atgaacactcaaatcctggtattcgctctgattgcgatcattccaacaaatgcagataaaatctgcctcggacatcatgccgtgtcaaacggaaccaaagtaaacacattaactgaaaaaggagtggaagtcgtcaatgcaactgaaacagtggaacgaacaaacacccccaggatctgcacaaaagggaaaaggacagttgacctcggtcaatgtggactcctggggacaatcactggaccacctcaatgtgaccaattcctagaattttcggccgatttaattattgagaggcgagaaggaagtgatgtctgttatcctggaaaattcgtgaatgaagaagctctgaggcaaattctcagagaatcaggcggaattgacaaggaacccatgggattcacatacaatggaataagaactaatggggtgaccagtgcatgtaggagatcaggatcttcattctatgcagaaatgaaatggctcctgtcaaacacagataatgctgcattcccgcagatgactaagtcatataaaaatacaagagaaagcccagctatagtagtatgggggatccatcattccgtttcaactgcagagcaaaccaagctatatgggagtggaaacaaactggtgacagttgggagttctaattatcaacaatctttcgtaccgagtccaggagcaagaccacaagttaatggtcaatctggaagaattgactttcattggctaatactaaatcccaatgatacagtcactttcagtttcaatggggctttcatagctccagatcgtgcaagcttcctgagaggaaaatctatgggaatccagagtggagtacaggttgatgccaattgtgaaggggactgctatcatagtggagggacaataataagtaacttgccatttcagaacatagacagcagggcagttggaaaatgtccgagatatgttaagcaaaggagtcttctgctggcaacagggatgaagaatgttcctgaggttccaaagagaaaacggactgcgagaggcctatttggtgctatagcgggtttcattgaaaatggatgggaaggcctaattgatggttggtatggtttcagacaccagaatgcacagggagagggaactgctgcagattacaaaagcactcaatcggcaattgatcaaataacagggaaattaaaccggcttatagcaaaaaccaaccaacaatttgagttggtagacaatgaattcaatgaggtagagaagcaaatcggtaatgtgataaattggaccagagattctataacagaagtatggtcatacaatgctgaactcttggtggcaatggagaaccagcatacaattgatctggctgattcagaaatggacaaactgtacgaacgagtgaaaagacagttgagagagaatgctgaagaagacggcacgggttgctttgaaatatttcacaagtgtgatgatgactgtatggccagtattagaaataacacctatgatcacagaaaatacagagaagaggcaatgcaaaatagaatacagattgacccagtcaaactaagcagcggctacaaagatgtgatactttggtttagcttcggggcatcatgtttcatacttctagccattgtaatgggccttgtcttcatatgtgtgaagaatggaaacatgcggtgcactatttgtatataa-----------------------------
>MH209475.1_Influenza_A_virus_(A/chicken/Anhui/SD206/2017(H7N9))_segment_4_hemagglutinin_(HA)_gene_complete_cds
---------------------atgaacactcaaatcctggtattcgctctgattgcgatcattccaacaaatgcagacaaaatctgcctcggacatcatgccgtgtcaaacggaaccaaagtaaacacattaactgaaaaaggagtggaagtcgtcaatgcaactgaaacagtggaacgaacaaacacccccaggatctgctcaaaagggaaaaggacagttgacctcggtcaatgtggactcctggggacaatcactggaccacctcaatgtgaccaattcctagaattttcggccgatttaattattgagaggcgagaaggaagtgatgtctgttatcctggaaaattcgtgaatgaagaagctctgaggcaaattctcagagaatcaggcggaattgacaaggaacccatgggattcacatacaatggaataagaactaatggggtgaccagtgcatgtaagagatcaggatcttcattctatgcagaaatgaaatggctcctgtcaaacacagataatgctgcattcccgcagatgactaagtcatataaaaatacaagagaaagcccagctatagtagtatgggggatccatcattccgtttcaactgcagagcaaaccaagctatatgggagtggaaacaaactggtgacagttgggagttctaattatcaacaatctttcgtaccgagtccaggagcaagaccacaagttaatggtcaatctggaagaattgactttcattggctaatactaaatcccaatgatacagtcactttcagtttcaatggggctttcatagctccagatcgtgcaagcttcctgagaggaaaatctatgggaatccagagtggagtacaggttgatgccaattgtgaaggggactgctatcatagtggagggacaataataagtaacttgccatttcagaacatagacagcagggcagttggaaaatgtccgagatatgttaagcaaaggagtcttctgctggcaacagggatgaagaatgttcctgaggttccaaagagaaaacggactgcgagaggcctatttggtgctatagcgggtttcattgaaaatggatgggaaggcctaattgatggttggtatggtttcagacaccagaatgcacagggagagggaactgctgcagattacaaaagcactcaatcggcgattgatcaaataacagggaaattaaaccggcttatagcaaaaaccaaccaacaatttgagttggtagacaatgaattcaatgaggtagagaagcaaatcggtaatgtgataaattggaccagagattctataacagaagtatggtcatacaatgctgaactcttggtggcaatggagaaccagcatacaattgatctggctgattcagaaatggacaaactgtacgaacgagtgaaaagacagttgagagagaatgctgaagaagacggcacgggttgctttgaaatatttcacaagtgtgatgatgactgtatggccagtattagaaataacacctatgatcacagaaaatacagagaagaggcaatgcaaaatagaatacagatagacccagtcaaactaagcagcggctacaaagatgtgatactttggtttagcttcggggcatcatgtttcatacttctagccattgtaatgggccttgtcttcatatgtgtgaagaatggaaacatgcggtgcactatttgtatataa-----------------------------
>MH209499.1_Influenza_A_virus_(A/duck/Guangxi/S21445/2017(H7N9))_segment_4_hemagglutinin_(HA)_gene_complete_cds
---------------------atgaacactcaaatcctggtattcgctctgattgcgatcattccaacaaatgcagacaaaatctgcctcggacatcatgccgtgtcaaacggaaccaaagtaaacacattaactgaaaaaggagtggaagtcgtcaatgcaactgaaacagtggaacgaacaaacacccccaggatctgctcaaaagggaaaaggacagttgacctcggtcaatgtggactcctggggacaatcactggaccacctcaatgtgaccaattcctagaattttcggccgatttaattattgagaggcgagaaggaagtgatgtctgttatcctggaaaattcgtgaatgaagaagctctgaggcaaattctcagagaatcaggcggaattgacaaggaacccatgggattcacatacaatggaataagaactaatggggtgaccagtgcatgtaggagatcaggatcttcattctatgcagaaatgaaatggctcctgtcaaacacagataatgctgcattcccgcagatgactaagtcatataaaaatacaagagaaagcccagctatagtagtatgggggatccatcattccgtttcaactgcagagcaaaccaagctatatgggagtggaaacaaactggtgacagttgggagttctaattatcaacaatctttcgtaccgagtccaggagcaagaccacaagttaatggtcaatctggaagaattgactttctttggctaatactaaatcccaatgatacagtcactttcagtttcaatggggctttcatagctccagatcgtgcaagcttcctgagaggaaaatctatgggaatccagagtgaagtacaggttgatgccaattgtgaaggggactgctatcatagtggagggacaataataagtaacttgccatttcagaacatagatagcagggcagttggaaaatgtccgagatatgttaagcaaaggagtcttctgctggcaacagggatgaagaatgttcctgaggttccaaagagaaaacggactgcgagaggcctatttggtgctatagcgggtttcattgaaaatggatgggaaggcctaattgatggttggtatggtttcagacaccagaatgcacagggagagggaactgctgcagattacaaaagcactcaatcggcaattgatcaaataacagggaaattaaaccggcttatagcaaaaaccaaccaacaatttaagttgatagacaatgaattcaatgaggtagagaagcaaatcggtaatgtgataaattggaccagagattctataacagaaatatggtcatacaatgctgaactcttggtggcaatggagaaccagcatacaattgatctggctgattcagaaatggacaaactgtacgaacgagtgaaaagacagttgagagagaatgctgaagaagacggcacgggttgctttgaaatatttcacaagtgtgatgatgactgtatggccagtattagaaataacacctatgatcacagaaaatacagagaagaggcaatgcaaaatagaatacagattgacccagtcaaactaagcagcggctacaaagatgtgatactttggtttagcttcggggcatcatgtttcatacttctagccattgtaatgggccttgtcttcatatgtgtgaagaatggaaacatgcggtgcactatttgtatataa-----------------------------
>MH209331.1_Influenza_A_virus_(A/chicken/Tibet/S3268/2017(H7N9))_segment_4_hemagglutinin_(HA)_gene_complete_cds
---------------------atgaacactcaaatcctggtattcgctctgattgcgatcattccaacaaatgcagacaaaatctgcctcggacatcatgccgtgtcaaacggaaccaaagtaaacacattaactgaaaaaggagtggaagtcgtcaatgcaactgaaacagtggaacgaacaaacacccccaggatctgctcaaaagggaaaaggacagttgacctcggtcaatgtggactcctggggacaatcactggaccacctcaatgtgaccaattcctagaattttcggccgatttaattattgagaggcgagaaggaagtgatgtctgttatcctggaaaattcgtgaatgaagaagctctgaggcaaattctcagagaatcaggcggaattgacaaggaacccatgggattcacatacaatggaataagaactaatggggtgaccagtgcatgtaggagatcaggatcttcattctatgcagaaatgaaatggctcctgtcaaacacagataatgctgcattcccgcagatgactaagtcatataaaaatacaagagaaagcccagccatagtagtatgggggatccatcattccgtttcaactgcagagcaaaccaagctatatgggagtggaaacaaactggtgacagttgggagttctaattatcaacaatctttcgtaccgagtccaggagcaagaccacaagttaatggtcaatctggaagaattgactttcattggctaatactaaatcccaatgatacagtcactttcagtttcaatggggctttcatagctccagatcgtgcaagcttcctgagaggaaaatctatgggaatccagagtggagtacaggttgatgccaattgtgaaggggactgctatcatagtggagggacaataataagtaacttgccatttcagaacatagatagcagggcagttggaaaatgtccgagatatgttaagcaaaggagtcttctgctggcaacagggatgaagaatgttcctgaggttccaaagagaaaacggactgcgagaggcctatttggtgctatagcgggtttcattgaaaatggatgggaaggcctaattgatggttggtatggtttcagacaccagaatgcacagggagagggaactgctgcagattacaaaagcactcaatcggcaattaatcaaataacagggaaattaaaccggcttatagcaaaaaccaaccaacaatttgagttgatagacaatgaattcaatgaggtagagaagcaaatcggtaatgtgataaattggaccagagattctataacagaagtatggtcatacaatgctgaactcttggtggcaatggagaaccagcatacaattgatctggctgattcagaaatggacaaactgtacgaacgagtgaaaagacagttgagagagaatgctgaagaagacggcacgggttgctttgaaatatttcacaagtgtgatgatgactgtatggccagtattagaaataacacctatgatcacagaaaatacagagaagaggcaatgcaaaatagaatacagattgacccagtcaaactaagcagcggctacaaagatgtgatactttggtttagcttcggggcatcatgtttcatacttctagccattgtaatgggccttgtcttcatatgtgtgaagaatggaaacatgcggtgcactatttgtatatga-----------------------------
>MN170546.2_Influenza_A_virus_(A/China/LN/2017(H7N9))_segment_4_hemagglutinin_(HA)_gene_complete_cds
---------------------atgaacactcaaaccctggtattcgctctgattgcgatcattccaacaaatgcagacaaaatctgcctcggacatcatgccgtgtcaaacggaaccaaagtaaacacattaactgaaaaaggagtggaagtcgtcaatgcaactgaaacagtggaacgaacaaacacccccaggatctgctcaaaagggaaaaggacagttgacctcggtcaatgtggactcctggggacaatcactggaccacctcaatgtgaccaattcctagaattttcggccgatttaattattgagaggcgagaaggaagtgatgtctgttatcctggaaaattcgtgaatgaagaagctctgaggcaaattctcagagaatcaggcggaattgacaaggaacccatgggattcacatacaatggaataagaactaatggggtgaccagtgcatgtaggagatcaggatcttcattctatgcagaaatgaaatggctcctgtcaaacacagataatgctgcattcccgcagatgactaagtcatataaaaatacaagagaaagcccagccatagtagtatgggggatccatcattccatttcaactgcagagcaaaccaagctatatgggagtggaaacaaactggtgacagttgggagttctaattatcaacaatctttcgtaccgagtccaggagcaagaccacaagttaatggtcaatctggaagaattgactttcattggctaatactaaatcccaatgatacagtcactttcagtttcaatggggctttcatagctccagatcgtgcaagcttcctgagaggaaaatctatgggaatccagagtggagtacaggttgatgccaattgtgaaggggactgctatcatagtggagggacaataataagtaacttgccatttcagaacatagatagcagggcagttggaaaatgtccgagatatgttaagcaaaggagtcttctgctggcaacagggatgaagaatgttcctgaggttccaaagagaaaacggactgcgagaggcctatttggtgctatagcaggtttcattgaaaatggatgggaaggcctaattgatggttggtatggtttcagacaccagaatgcacagggagagggaactgctgcagattacaaaagcactcaatcggcaattgatcaaataacagggaaattaaaccggcttatagcaaaaaccaaccaacaatttgagttgatagacaatgaattcaatgaggtagagaagcaaatcggtaatgtgataaattggaccagagattctataacagaagtatggtcatacaatgctgaactcttggtggcaatggagaaccagcatacaattgatctggctgattcagaaatggacaaactgtacgaacgagtgaaaagacagttgagagagaatgctgaagaagacggcacgggttgctttgaaatatttcacaagtgtgatgatgactgtatggccagtattagaaataacacctatgatcacagaaaatacagagaagaggcaatgcaaaatagaatacagattgacccagtcaaactaagcagcggctacaaagatgtgatactttggtttagcttcggggcatcatgtttcatacttctagccattgtaatgggccttgtcttcatatgtgtgaagaatggaaacatgcggtgcactatttgtatataa-----------------------------
>MH209483.1_Influenza_A_virus_(A/chicken/Yunnan/SD210/2017(H7N9))_segment_4_hemagglutinin_(HA)_gene_complete_cds
---------------------atgaacactcaaaccctggtattcgctctgattgcgatcattccaacaaatgcagacaaaatctgcctcggacatcatgccgtgtcaaacggaaccaaagtaaacacattaactgaaaaaggagtggaagtcgtcaatgcaactgaaacagtggaacgaacaaacacccccaggatctgctcaaaagggaaaaggacagttgacctcggtcaatgtggactcctggggacaatcactggaccacctcaatgtgaccaattcctagagttttcggctgatttaattattgagaggcgagaaggaagtgatgtctgttatcctggaaaattcgtgaatgaagaagctctgaggcaaattctcagagaatcaggcggaattgacaaggaacccatgggattcacatacaatggaataagaactaatggggtgaccagtgcatgtaggagatcaggatcttcattctatgcagaaatgaaatggctcctgtcaaacacagataatgctgcattcccgcagatgactaagtcatataaaaatacaagagaaagcccagccatagtagtatgggggatccatcattccgtttcaactgcagagcaaaccaagctatatgggagtggaaacaaactggtgacagttgggagttctaattatcaacaatctttcgtaccgagtccaggagcaagaccacaagttaatggtcaatctggaagaattgactttcattggctaatactaaatcccaatgatacagtcactttcagtttcaatggggctttcatagctccagatcgtgcaagcttcctgagaggaaaatctatgggaatccagagtggagcacaggttgatgccaattgtgaaggggactgctatcatagtggagggacaataataagtaacttgccatttcagaacatagatagcagggcagttggaaaatgtccgagatatgttaagcaaaggagtcttctgctggcaacagggatgaagaatgttcctgaggttccaaagagaaaacggactgcgagaggcctatttggtgctatagcaggtttcattgaaaatggatgggaaggcctaattgatggttggtatggtttcagacaccagaatgcacagggagagggaactgctgcagattacaaaagcactcaatcggcaattgatcaaataacagggaaattaaaccggcttatagcaaaaaccaaccaacaatttgagttgatagacaatgaattcaatgaggtagagaagcaaatcggtaatgtgataaattggaccagagattctataacagaagtatggtcatacaatgctgaactcttggtggcaatggagaaccagcatacaattgatctggctgattcagaaatggacaaactgtacgaacgagtgaaaagacagttgagagagaatgctgaagaagacggcacgggttgctttgaaatatttcacaagtgtgatgatgactgtatggccagtattagaaataacacctatgatcacagaaaatacagagaagaggcaatgcaaaatagaatacagattgacccagtcaaactaagcagcggctacaaagatgtgatactttggtttagcttcggggcatcatgtttcatacttctagccattgtaatgggccttgtcttcatatgtgtgaagaatggaaacatgcggtgcactatttgtatataa-----------------------------
>MF319554.1_Influenza_A_virus_(A/chicken/Heinan/ZZ01/2017(H7N9))_segment_4_hemagglutinin_(HA)_gene_complete_cds
---------------------atgaacactcaaatcctggtattcgctctgattgcgatcattccaacaaatgcagacaaaatctgcctcggacatcatgccgtgtcaaacggaaccaaagtaaacacattaactgaaaaaggagtggaagtcgtcaatgcaactgaaacagtggaacgaacaaacacccccaggatctgctcaaaagggaaaaggacagttgacctcggtcaatgtggactcctggggacaatcactggaccacctcaatgtgaccaattcctagaattttcggccgatttaattattgagaggcgagaaggaagtgatgtctgttatcctggaaaattcgtgaatgaagaagctctgaggcaaattctcagagaatcaggcggaattgacaaggaacccatgggattcacatacaatggaataagaactaatggggtgaccagtgcatgtaggagatcaggatcttcattctatgcagaaatgaaatggctcctgtcaaacacagataatgctgcattcccgcagatgactaagtcatataaaaatacaagagaaagcccagctatagtagtatgggggatccatcattccgtttcaactgcagagcaaaccaagctatatgggagtggaaacaaactggtgacagttgggagttctaattatcaacaatctttcgtaccgagtccaggagcaagaccacaagttaatggtcaatctggaagaattgactttcattggctaatactaaatcccaatgatacagtcactttcagtttcaatggggctttcatagctccagatcgtgcaagcttcctgagaggaaaatctatgggaatccagagtggagtacaggttgatgccaattgtgaaggggactgctatcatagtggagggacaataataagtaacttgccatttcagaacatagatagcagggcagttggaaaatgtccgagatatgttaagcaaaggagtcttctgctggcaacagggatgaagaatgttcctgaggttccaaagagaaaacggactgcgagaggcctatttggtgctatagcgggtttcattgaaaatggatgggaaggcctaattgatggttggtatggtttcagacaccagaatgcacagggagagggaactgctgcagattacaaaagcactcaatcggcaattgatcaaataacagggaaattaaaccggcttatagcaaaaaccaaccaacaatttaagttgatagacaatgaattcaatgaggtagagaagcaaatcggtaatgtgataaattggaccagagattctataacagaagtatggtcatacaatgctgaactcttggtggcaatggagaaccagcatacaattgatctggctgattcagaaatggacaaactgtacgaacgagtgaaaagacagttgagagagaatgctgaagaagacggcacgggttgctttgaaatatttcacaagtgtgatgatgactgtatggccagtattagaaataacacctatgatcacagaaaatacagagaagaggcaatgcaaaatagaatacagattgacccagtcaaactaagcagcggctacaaagatgtgatactttggtttagcttcggggcatcatgtttcatacttctagccattgtaatgggccttgtcttcatatgtgtgaagaatggaaacatgcggtgcactatttgtatataagtttggaaaaaacacccttgtttctact-
>MF319554.1_Influenza_A_virus_(A/chicken/Heinan/ZZ01/2017(H7N9))_segment_4_hemagglutinin_(HA)_gene_complete_cds(2)
agcaaaagcaggggatacaaaatgaacactcaaatcctggtattcgctctgattgcgatcattccaacaaatgcagacaaaatctgcctcggacatcatgccgtgtcaaacggaaccaaagtaaacacattaactgaaaaaggagtggaagtcgtcaatgcaactgaaacagtggaacgaacaaacacccccaggatctgctcaaaagggaaaaggacagttgacctcggtcaatgtggactcctggggacaatcactggaccacctcaatgtgaccaattcctagaattttcggccgatttaattattgagaggcgagaaggaagtgatgtctgttatcctggaaaattcgtgaatgaagaagctctgaggcaaattctcagagaatcaggcggaattgacaaggaacccatgggattcacatacaatggaataagaactaatggggtgaccagtgcatgtaggagatcaggatcttcattctatgcagaaatgaaatggctcctgtcaaacacagataatgctgcattcccgcagatgactaagtcatataaaaatacaagagaaagcccagctatagtagtatgggggatccatcattccgtttcaactgcagagcaaaccaagctatatgggagtggaaacaaactggtgacagttgggagttctaattatcaacaatctttcgtaccgagtccaggagcaagaccacaagttaatggtcaatctggaagaattgactttcattggctaatactaaatcccaatgatacagtcactttcagtttcaatggggctttcatagctccagatcgtgcaagcttcctgagaggaaaatctatgggaatccagagtggagtacaggttgatgccaattgtgaaggggactgctatcatagtggagggacaataataagtaacttgccatttcagaacatagatagcagggcagttggaaaatgtccgagatatgttaagcaaaggagtcttctgctggcaacagggatgaagaatgttcctgaggttccaaagagaaaacggactgcgagaggcctatttggtgctatagcgggtttcattgaaaatggatgggaaggcctaattgatggttggtatggtttcagacaccagaatgcacagggagagggaactgctgcagattacaaaagcactcaatcggcaattgatcaaataacagggaaattaaaccggcttatagcaaaaaccaaccaacaatttaagttgatagacaatgaattcaatgaggtagagaagcaaatcggtaatgtgataaattggaccagagattctataacagaagtatggtcatacaatgctgaactcttggtggcaatggagaaccagcatacaattgatctggctgattcagaaatggacaaactgtacgaacgagtgaaaagacagttgagagagaatgctgaagaagacggcacgggttgctttgaaatatttcacaagtgtgatgatgactgtatggccagtattagaaataacacctatgatcacagaaaatacagagaagaggcaatgcaaaatagaatacagattgacccagtcaaactaagcagcggctacaaagatgtgatactttggtttagcttcggggcatcatgtttcatacttctagccattgtaatgggccttgtcttcatatgtgtgaagaatggaaacatgcggtgcactatttgtatataagtttggaaaaaacacccttgtttctact-
>MF455316.1_Influenza_A_virus_(A/Guangdong/GZ8H002/2017(H7N9))_segment_4_hemagglutinin_(HA)_gene_complete_cds
agcaaaagcaggggatacaaaatgaacactcaaatcctggtattcgctctgattgcgatcattccaacaaatgcagacaaaatctgcctcggacatcatgccgtgtcaaacggaaccaaagtaaacacattaactgaaagaggagtggaagtcgtcaatgcaactgaaacagtggaacgaacaaacacccccaggatctgctcaaaagggaaaaggacagttgacctcggtcaatgtggactcctggggacaatcactggaccacctcaatgtgaccaattcctagaattttcggccgatttaattattgagaggcgagaaggaagtgatgtctgttatcctggaaaattcgtgaatgaagaagctctgaggcaaattctcagagaatcaggcggaattgacaaggaacccatgggattcacatacaatggaataagaactaatggggtgaccagtgcatgtaggagatcaggatcttcattctatgcagaaatgaaatggctcctgtcaaacacagataatgctgcattcccgcagatgactaagtcatataaaaatacaagaaaaagcccagctataatagtatgggggatccatcattccgtttcaactgcagagcaaaccaagctatatgggagtggaaacaaactggtgacagttgggagttctaattatcaacaatctttcgtaccgagtccaggagcaagaccacaagttaatggtcaatctggaagaattgactttcattggctaatactaaatcccaatgatacagtcactttcagtttcaatggggctttcatagctccagaccgtgcaagctttctgagaggaaaatctatgggaatccagagtggggtacaggttgatgccaattgtgaaggggactgctatcatagtggagggacaataataagtaacttgccatttcagaacatagatagcagggcagttggaaaatgtccgagatatgttaagcaaaggagtcttctgctggcaacagggatgaagaatgttcctgaggttccaaagagaaaacggactgcgagaggcctatttggtgctatagcgggtttcattgaaaatggatgggaaggcctaattgatggttggtatggtttcagacaccagaatgcacagggagagggaactgctgcagattacaaaagcactcaatcggcaattgatcaaataacagggaaattaaaccggcttatagcaaaaaccaaccaacaatttaagttgatagacaatgaattcaatgaggtagagaagcaaatcggtaatgtgataaattggaccagagattctataacagaagtatggtcatacaatgctgaactcttggtggcaatggagaaccagcatacaattgatctggctgattcagaaatggacaaactgtacgaacgagtgaaaagacagctgagagagaatgctgaagaagatggcacgggttgctttgaaatatttcacaagtgtgatgatgactgtatggccagtattagaaataacacctatgatcacagaaaatacagagaagaggcaatgcaaaatagaatacagattgacccagtcaaactaagcagcggctacaaagatgtgatactttggtttagcttcggggcatcatgtttcatacttctagccattgtaatgggccttgtcttcatatgtgtgaagaatggaaacatgcggtgcactatttgtatataagtttggaaaaaacacccttgtttctact-
>KY621542.1_Influenza_A_virus_(A/Qingyuan/GIRD01/2017(H7N9))_segment_4_hemagglutinin_(HA)_gene_complete_cds
agcaaaagcaggggatacaaaatgaacactcaaatcctggtattcgctctgattgcgatcattccaacaaatgcagacaaaatctgcctcggacatcatgccgtgtcaaacggaaccaaagtaaacacattaactgaaagaggagtggaagtcgtcaatgcaactgaaacagtggaacgaacaaacacccccaggatctgctcaaaagggaaaaggacagttgacctcggccaatgtggactcctggggacaatcactggaccacctcaatgtgaccaattcctagaattttcggccgatttaattattgagaggcgagaaggaagtgatgtctgttatcctggaaaattcgtgaatgaagaagctctgaggcaaattctcagagaatcaggcggaattgacaaggaacccatgggattcacatacaatggaataagaactaatggggtgaccagtgcatgtaggagatcaggatcttcattctatgcagaaatgaaatggctcctgtcaaacacagataatgctgcattcccgcagatgactaagtcatataaaaatacaagagaaagcccagctataatagtatgggggatccatcattccgtttcaactgcagagcaaaccaagctatatgggagtggaaacaaactggtgacagttgggagttctaattatcaacaatctttcgtaccgagtccaggagcaagaccacaagttaatggtcaatctggaagaattgactttcattggctaatactaaatcccaatgatacagtcactttcagtttcaatggggctttcatagctccagaccgtgcaagcttcctgagaggaaaatctatgggaatccagagtggagtacaggttgatgccaattgtgaaggggactgctatcatagtggagggacaataataagtaacttgccatttcagaacatagatagcagggcagttggaaaatgtccgagatatgttaagcaaaggagtcttctgctggcaacagggatgaagaatgttcctgaggttccaaagagaaaacggactgcgagaggcctatttggtgctatagcgggtttcattgaaaatggatgggaaggcctaattgatggttggtatggtttcagacaccagaatgcacagggagagggaactgctgcagattacaaaagcactcaatcggcaattgatcaaataacagggaaattaaaccggcttatagcaaaaaccaaccaacaatttaagttgatagacaatgaattcaatgaggtagagaagcaaatcggtaatgtgataaattggaccagagattctataacagaagtatggtcatacaatgctgaactcttggtggcaatggagaaccagcatacaattgatctggctgattcagaaatggacaaactgtacgaacgagtgaaaagacagctgagagagaatgctgaagaagatggcacgggttgctttgaaatatttcacaagtgtgatgatgactgtatggccagtattagaaataacacctatgatcacagaaaatacagagaagaggcaatgcaaaatagaatacagattgacccagtcaaactaagcagcggctacaaagatgtgatactttggtttagcttcggggcatcatgtttcatacttctagccattgtaatgggccttgtcttcatatgtgtgaagaatggaaacatgcggtgcactatttgtatataagtttggaaaaaacacccttgtttctact-
>KY643843.1_Influenza_A_virus_(A/Guangdong/HP001/2017(H7N9))_segment_4_hemagglutinin_(HA)_gene_complete_cds
agcaaaagcaggggatacaaaatgaacactcaaatcctggtattcgctctgattgcgatcattccaacaaatgcagacaaaatctgcctcggacatcatgccgtgtcaaacggaaccaaagtaaacacattaactgaaagaggagtggaagtcgtcaatgcaactgaaacagtggaacgaacaaacacccccaggatctgctcaaaagggaaaaggacagttgacctcggtcaatgtggactcctggggacaatcactggaccacctcaatgtgaccaattcctagaattttcggccgatttaattattgagaggcgagaaggaagtgatgtctgttatcctggaaaattcgtgaatgaagaagctttgaggcaaattctcagagaatcaggcggaattgacaaggaacccatgggattcacatacaatggaataagaactaatggggtgaccagtgcatgtaggagatcaggatcttcattctatgcagaaatgaaatggctcctgtcaaacacagataatgctgcattcccgcagatgactaagtcatataaaaatacaaaagaaagcccagctataatagtatgggggatccatcattccgtttcaactgcagagcaaaccaagctatatgggagtggaaacaagctggtgacagttgggagttctaattatcaacaatctttcgtaccgagtccaggagcaagaccacaagttaatggtcaatctggaagaattgactttcattggctaatactaaatcccaatgatacagtcactttcagtttcaatggggctttcatagctccagaccgtgcaagcttcctgagaggaaaatctatgggaatccagagtagagtacaggttgatgccaattgtgaaggggactgctatcatagtggagggacaataataagtaacttgccatttcagaacatagatagcagggcagttggaaaatgtccgagatatgttaagcaaaggagtcttctgctggcaacagggatgaagaatgttcctgaggttccaaagagaaaacggactgcgagaggcctatttggtgctatagcgggtttcattgaaaatggatgggaaggcctaattgatggttggtatggtttcagacaccagaatgcacagggagagggaactgctgcagattacaaaagcactcaatcggcaattgatcaaataacagggaaattaaaccggcttatagcaaaaaccaaccaacaatttaagttgatagacaatgaattcaatgaggtagagaagcaaatcggtaatgtgataaattggaccagagattctataacagaagtatggtcatacaatgctgaactcttggtggcaatggagaaccagcatacaattgatctggctgattcagaaatggacaaactgtacgaacgagtgaaaagacagctgagagagaatgctgaagaagacggcacgggttgctttgaaatatttcacaagtgtgatgatgactgtatggccagtattagaaataacacctatgatcacagaaaatacagagaagaggcaatgcaaaatagaatacagattgacccagtcaaactaagcagcggctacaaagatgtgatactttggtttagcttcggggcatcatgtttcatacttctagccattgtaatgggccttgtcttcatatgtgtgaagaatggaaacatgcggtgcactatttgtatataagtttggaaaaaacacccttgtttctact-
>KY643844.1_Influenza_A_virus_(A/Guangdong/SP440/2017(H7N9))_segment_4_hemagglutinin_(HA)_gene_complete_cds
---------------------atgaacactcaaatcctggtattcgctctgattgcgatcattccaacaaatgcagacaaaatctgcctcggacatcatgccgtgtcaaacggaaccaaagtaaacacattaactgaaagaggagtggaagtcgtcaatgcaactgaaacagtggaacgaacaaacacccccaggatctgctcaaaagggaaaaggacagttgacctcggtcaatgtggactcctggggacaatcactggaccacctcaatgtgaccaattcctagaattttcggccgatttaattattgagaggcgagaaggaagtgatgtctgttatcctggaaaattcgtgaatgaagaagctttgaggcaaattctcagagaatcaggcggaattgacaaggaacccatgggattcacatacaatggaataagaactaatggggtgaccagtgcatgtaggagatcaggatcttcattctatgcagaaatgaaatggctcctgtcaaacacagataatgctacattcccgcagatgactaagtcatataaaaatacaaaagaaagcccagctataatagtatgggggatccatcattccgtttcaactgcagagcaaaccaagctatatgggagtggaaacaagctggtgacagttgggagttctaattatcaacaatctttcgtaccgagtccaggagcaagaccacaagttaatggtcaatctggaagaattgactttcattggctaatactaaatcccaatgatacagtcactttcagtttcaatggggctttcatagctccagaccgtgcaagtttcctgagaggaaaatctatgggaatccagagtagagtacaggttgatgccaattgtgaagggtactgctatcatagtggagggacaataataagtaacttgccatttcagaacatagatagcagggcagttggaaaatgtccgagatatgttaagcaaaggagtcttctgctggcaacagggatgaagaatgttcctgaggttccaaagagaaaacggactgcgagaggcctatttggtgctatagcgggtttcattgaaaatggatgggaaggcctaattgatggttggtatggtttcagacaccagaatgcacagggagagggaactgctgcagattacaaaagcactcaatcggcaattgatcaaataacagggaaattaaaccggcttatagcaaaaaccaaccaacaatttaagttgatagacaatgaattcaatgaggtagagaagcaaatcggtaatgtgataaattggaccagagattctataacagaagtatggtcatacaatgctgaactcttggtggcaatggagaaccagcatacaattgatctggctgattcagaaatggacaaactgtacgaacgagtgaaaagacagctgagagagaatgctgaagaagacggcacgggttgctttgaaatatttcacaagtgtgatgatgactgtatggccagtattagaaataacacctatgatcacagaaaatacagagaagaggcaatgcaaaatagaatacagattgacccagtcaaactaagcagcggctacaaagatgtgatactttggtttagcttcggggcatcatgtttcatacttctagccattgtaatgggccttgtcttcatatgtgtgaagaatggaaacatgcggtgcactatttgtatataagtttggaaaaaacacccttgtttctact-
>MF455308.1_Influenza_A_virus_(A/Guangdong/GZ8H001/2017(H7N9))_segment_4_hemagglutinin_(HA)_gene_complete_cds
agcaaaagcaggggatacaaaatgaacactcaaatcctggtattcgctctgattgcgatcattccaacaaatgcagacaaaatctgcctcggacatcatgccgtgtcaaacggaaccaaagtaaacacattaactgaaagaggagtggaagtcgtcaatgcaactgaaacagtggaacgaacaaacacccccaggatctgctcaaaagggaaaaggacagttgacctcggtcaatgtggactcctggggacaatcactggaccacctcaatgtgaccaattcctagaattttcggccgatttaattattgagaggcgagaaggaagtgatgtctgttatcctggaaaattcgtgaatgaagaagctttgaggcaaattctcagagaatcaggcggaattgacaaggaacccatgggattcacatacaatggaataagaactaatggggtgaccagtgcatgtaggagatcaggatcttcattctatgcagaaatgaaatggctcctgtcaaacacaaataatactgcattcccgcagatgactaagtcatataaaaatacaaaagaaagcccagctataatagtatgggggatccatcattccgtttcaactgcagagcaaaccaagctatatgggagtggaaacaagctggtgacagttgggagttctaattatcaacaatttttcgtaccgagtccaggagcaagaccacaagttaatggtcaatctggaagaattgactttcattggctaatactaaatcccaatgatacagtcactttcagtttcaatggggctttcatagctccagaccgtgcaagcttcctgagaggaaaatctatgggaatccagagtagagtacaggttgatgccaattgtgaaggggactgctatcatagtggagggacaataataagtaacttgccatttcagaacatagatagcagggcagttggaaaatgtccgagatatgttaagcaaaggagtcttctgctggcaacagggatgaagaatgttcctgaggttccaaagagaaaacggactgcgagaggcctatttggtgctatagcgggtttcattgaaaatggatgggaaggcctaattgatggttggtatggtttcagacaccagaatgcacagggagagggaactgctgcagattacaaaagcactcaatcggcaattgatcaaataacagggaaattaaaccggcttatagcaaaaaccaaccaacaatttaagttgatagacaatgaattcaatgaggtagagaagcaaatcggtaatgtgataaattggaccagagattctataacagaagtatggtcatacaatgctgaactcttggtggcaatggagaaccagcatacaattgatctggctgattcagaaatggacaaactgtacgaacgagtgaaaagacagctgagagagaatgctgaagaagacggcacgggttgctttgaaatatttcacaagtgtgatgatgactgtatggccagtattagaaataacacctatgatcacagaaaatacagagaagaggcaatgcaaaatagaatacagattgacccagtcaaactaagcagcggctacaaagatgtgatactttggtttagcttcggggcatcatgtttcatacttctagccattgtaatgggccttgtcttcatatgtgtgaagaatggaaacatgcggtgcactatttgtatataagtttggaaaaaacacccttgtttctac--
>MW265335.1_Influenza_A_virus_(A/chicken/Jiangxi/JX3/2017(H7N9))_segment_4_hemagglutinin_(HA)_gene_complete_cds
---------------------atgaacactcaaatcctggtattcgctctgattgcgatcattccaacaaatgcagacaaaatctgcctcggacatcatgccgtgtcaaacggaaccaaagtaaacacattaactgaaagaggagtggaagtcgtcaatgcaactgaaacagtggaacgaacaaacacccccaggatctgctcaaaagggaaaaggacagttgacctcggtcaatgtggactcctggggacaatcactggaccacctcaatgtgaccaattcctagaattttcggccgatttaattattgagaggcgagaaggaagtgatgtctgttatcctggaaaattcgtgaatgaagaagctctgaggcaaattctcagagaatcaggcggaattgacaaggaacccatgggattcacatacaatggaataagaactaatggggtgaccagtgcatgtaggagatcaggatcttcattctatgcagaaatgaaatggctcctgtcaaacacagataatgctgcattcccgcagatgactaagtcatataaaaatacaagaaaaagcccagctataatagtatgggggatccatcattccgtttcaactgcagagcaaaccaagctatatgggagtggaaacaaactggtgacagttgggagttctaattatcaacaatctttcgtaccgagtccaggagcaagaccacaagttaatggtcaatctggaagaattgactttcattggctaatactaaatcccaatgatacagtcactttcagtttcaatggggctttcatagctccagaccgtgcaagcttcctgagaggaaaatctatgggaatccagagtggggtacaggttgatgccaattgtgaaggggactgctatcatagtggagggacaataataagtaacttgccatttcagaacatagatagcagggcagttggaaaatgtccgagatatgttaagcaaaggagtcttctgctggcaacagggatgaagaatgttcctgaggttccaaagagaaaacggactgcgagaggcctatttggtgctatagcgggtttcattgaaaatggatgggaaggcctaattgatggttggtatggtttcagacaccagaatgcacagggagagggaactgctgcagattacaaaagcactcaatcggcaattgatcaaataacagggaaattaaaccggcttatagcaaaaaccaaccaacaatttaagttgatagacaatgaattcaatgaggtagagaagcaaatcggtaatgtgataaattggaccagagattctataacagaagtatggtcatacaatgctgaactcttggtggcaatggagaaccagcatacaattgatctggctgattcagaaatggacaaactgtacgaaagagtgaaaagacagctgagagagaatgctgaagaagatggcacgggttgctttgaaatatttcacaagtgtgatgatgactgtatggccagtattagaaataacacctatgatcacagaaaatacagagaagaggcaatgcaaaatagaatacagattgacccagtcaaactaagcagcggctacaaagatgtgatactttggtttagcttcggggcatcatgtttcatacttctagccattgtaatgggccttgtcttcatatgtgtgaagaatggaaacatgcggtgcactttttgtatataa-----------------------------
>MW265335.1_Influenza_A_virus_(A/chicken/Jiangxi/JX3/2017(H7N9))_segment_4_hemagglutinin_(HA)_gene_complete_cds(2)
---------------------atgaacactcaaatcctggtattcgctctgattgcgatcattccaacaaatgcagacaaaatctgcctcggacatcatgccgtgtcaaacggaaccaaagtaaacacattaactgaaagaggagtggaagtcgtcaatgcaactgaaacagtggaacgaacaaacacccccaggatctgctcaaaagggaaaaggacagttgacctcggtcaatgtggactcctggggacaatcactggaccacctcaatgtgaccaattcctagaattttcggccgatttaattattgagaggcgagaaggaagtgatgtctgttatcctggaaaattcgtgaatgaagaagctctgaggcaaattctcagagaatcaggcggaattgacaaggaacccatgggattcacatacaatggaataagaactaatggggtgaccagtgcatgtaggagatcaggatcttcattctatgcagaaatgaaatggctcctgtcaaacacagataatgctgcattcccgcagatgactaagtcatataaaaatacaagaaaaagcccagctataatagtatgggggatccatcattccgtttcaactgcagagcaaaccaagctatatgggagtggaaacaaactggtgacagttgggagttctaattatcaacaatctttcgtaccgagtccaggagcaagaccacaagttaatggtcaatctggaagaattgactttcattggctaatactaaatcccaatgatacagtcactttcagtttcaatggggctttcatagctccagaccgtgcaagcttcctgagaggaaaatctatgggaatccagagtggggtacaggttgatgccaattgtgaaggggactgctatcatagtggagggacaataataagtaacttgccatttcagaacatagatagcagggcagttggaaaatgtccgagatatgttaagcaaaggagtcttctgctggcaacagggatgaagaatgttcctgaggttccaaagagaaaacggactgcgagaggcctatttggtgctatagcgggtttcattgaaaatggatgggaaggcctaattgatggttggtatggtttcagacaccagaatgcacagggagagggaactgctgcagattacaaaagcactcaatcggcaattgatcaaataacagggaaattaaaccggcttatagcaaaaaccaaccaacaatttaagttgatagacaatgaattcaatgaggtagagaagcaaatcggtaatgtgataaattggaccagagattctataacagaagtatggtcatacaatgctgaactcttggtggcaatggagaaccagcatacaattgatctggctgattcagaaatggacaaactgtacgaaagagtgaaaagacagctgagagagaatgctgaagaagatggcacgggttgctttgaaatatttcacaagtgtgatgatgactgtatggccagtattagaaataacacctatgatcacagaaaatacagagaagaggcaatgcaaaatagaatacagattgacccagtcaaactaagcagcggctacaaagatgtgatactttggtttagcttcggggcatcatgtttcatacttctagccattgtaatgggccttgtcttcatatgtgtgaagaatggaaacatgcggtgcactttttgtatataa-----------------------------
>KY751058.1_Influenza_A_virus_(A/chicken/Guangdong/GD15/2016(H7N9))_segment_4_hemagglutinin_(HA)_gene_complete_cds
---------------------atgaacactcaaatcctggtattcgctctgattgcgatcattccaacaaatgcagacaaaatctgcctcggacatcatgccgtgtcaaacggaaccaaagtaaacacattaactgaaagaggagtggaagtcgtcaatgcaactgaaacagtggaacgaacaaacacccccaggatctgctcaaaagggaaaaggacagttgacctcggtcaatgtggactcctggggacaatcactggaccacctcaatgtgaccaattcctagaattttcggccgatttaattattgagaggcgagaaggaagtgatgtctgttatcctggaaaattcgtgaatgaagaagctctgaggcaaattctcagagaatcaggcggaattgacaaggaacccatgggattcacatacaatggaataagaactaatggggtgaccagtgcatgtaggagatcaggatcttcattctatgcagaaatgaaatggctcctgtcaaacacagataatgctgcattcccgcagatgactaagtcatataaaaatacaagaaaaagcccagctataatagtatgggggatccatcattccgtttcaactgcagagcaaaccaagctatatgggagtggaaacaaactggtgacagttgggagttctaattatcaacaatctttcgtaccgagtccaggagcaagaccacaagttaatggtcaatctggaagaattgactttcattggctaatactaaatcccaatgatacagtcactttcagtttcaatggggctttcatagctccagaccgtgcaagcttcctgagaggaaaatctatgggaatccagagtggggtacaggttgatgccaattgtgaaggggactgctatcatagtggagggacaataataagtaacttgccatttcagaacatagatagcagggcagttggaaaatgtccgagatatgttaagcaaaggagtcttctgctggcaacagggatgaagaatgttcctgaggttccaaagagaaaacggactgcgagaggcctatttggtgctatagcgggtttcattgaaaatggatgggaaggcctaattgatggttggtatggtttcagacaccagaatgcacagggagagggaactgctgcagattacaaaagcactcaatcggcaattgatcaaataacagggaaattaaaccggcttatagcaaaaaccaaccaacaatttaagttgatagacaatgaattcaatgaggtagagaagcaaatcggtaatgtgataaattggaccagagattctataacagaagtatggtcatacaatgctgaactcttggtggcaatggagaaccagcatacaattgatctggctgattcagaaatggacaaactgtacgaaagagtgaaaagacagctgagagagaatgctgaagaagatggcacgggttgctttgaaatatttcacaagtgtgatgatgactgtatggccagtattagaaataacacctatgatcacagaaaatacagagaagaggcaatgcaaaatagaatacagattgacccagtcaaactaagcagcggctacaaagatgtgatactttggtttagcttcggggcatcatgtttcatacttctagccattgtaatgggccttgtcttcatatgtgtgaagaatggaaacatgcggtgcactatttgtatataa-----------------------------
>MH209491.1_Influenza_A_virus_(A/duck/Hunan/S1325/2017(H7N9))_segment_4_hemagglutinin_(HA)_gene_complete_cds
---------------------atgaacactcaaatcctggtattcgctctgattgcgatcattccaacaaatgcagacaaaatctgcctcggacatcatgccgtgtcaaacggaaccaaagtaaacacattaactgaaagaggagtggaagtcgtcaatgcaactgaaacagtggaacgaacaaacacccccaggatctgctcaaaagggaaaaggacagttgacctcggtcaatgtggactcctggggacaatcactggaccacctcaatgtgaccaattcctagaattttcggccgatttaattattgagaggcgagaaggaagtgatgtctgttatcctggaaaattcgtgaatgaagaagctctgaggcaaattctcagagaatcaggcggaattgacaaggaacccatgggattcacatacaatggaataagaactaatggggtgaccagtgcatgtaggagatcaggatcttcattctatgcagaaatgaaatggctcctgtcaaacacagataatgctgcattcccgcagatgactaagtcatataaaaatacaagagaaagcccagctataatagtatgggggatccatcattccgtttcaactgcagagcaaaccaagctatatgggagtggaaacaaactggtgacagttgggagttctaattatcaacaatccttcgtaccgagtccaggagcaagaccacaagttaatggtcaatctggaagaattgactttcattggctaatactaaatcccaatgatacagtcaccttcagtttcaatggggctttcatagctccagaccgtgcaagcttcctgagaggaaaatctatgggaatccagagtggagtacaggttgatgccaattgtgaaggggactgctatcatagtggagggacaataataagtagcttgccatttcagaacatagatagcagggcagttggaaaatgtccgagatatgttaagcaaaggagtcttctgctggcaacagggatgaagaatgttcctgaggttccaaagagaaaacggactgcgagaggcctatttggtgctatagcgggtttcattgaaaatggatgggaaggcctaattgatggttggtatggtttcagacaccagaatgcacagggagagggaactgctgcagattacaaaagcactcaatcggcaattgatcaaataacagggaaattaaaccggcttatagcaaaaaccaaccaacaatttaagttgatagacaatgaattcaatgaggtagagaagcaaatcggtaatgtgataaattggaccagagattctataacagaagtatggtcatacaatgctgaactcttggtggcaatggagaaccagcatacaattgatctggctgattcagaaatggacaaactgtacgaacgagtgaaaagacagctgagagagaatgctgaagaagatggcacgggttgctttgaaatatttcacaagtgtgatgatgactgtatggccagtattagaaataacacctatgatcacagaaaatacagagaagaggcaatgcaaaatagaatacagattgacccagtcaaactaagcagcggctacaaagatgtgatactttggtttagcttcggggcatcatgtttcatacttctagccattgtaatgggccttgtcttcatatgtgtgaagaatggaaacatgcggtgcactatttgtatataa-----------------------------
>MH209315.1_Influenza_A_virus_(A/chicken/Hunan/S1221/2017(H7N9))_segment_4_hemagglutinin_(HA)_gene_complete_cds
---------------------atgaacactcaaatcctggtattcgctctgattgcgatcattccaacaaatgcagacaaaatctgcctcggacatcatgccgtgtcaaacggaaccaaagtaaacacattaactgaaagaggagtggaagtcgtcaatgcaactgaaacagtggaacgaacaaacacccccaggatctgctcaaaagggaaaaagacagttgacctcggtcaatgtggactcctggggacaatcactggaccacctcaatgtgaccaattcctagaattttcggccgatttaattattgagaggcgagaaggaagtgatgtctgttatcctggaaaattcgtgaatgaagaagctctgaggcaaattctcagagaatcaggcggaattgacaaggaacccatgggattcacatacaatggaataagaactaatggggtgaccagtgcatgtaggagatcaggatcttcattctatgcagaaatgaaatggctcctgtcaaacacagataatgctgcattcccgcagatgactaagtcatataaaaatacaagagaaagcccagctataatagtatgggggatccatcattccgtttcaactgcagagcaaaccaagctatatgggagtggaaacaaactggtgacagttgggagttctaattatcaacaatctttcgtaccgagtccaggagcaagaccacaagttaatggtcaatctggaagaattgactttcattggctaatactaaatcccaatgatacagtcaccttcagtttcaatggggctttcatagctccagaccgtgcaagcttcctgagaggaaaatctatgggaatccagagtggagtacaggttgatgccaattgtgaaggggactgctatcatagtggagggacaataataagtagcttgccatttcagaacatagatagcagggcagttggaaaatgtccgagatatgttaagcaaaggagtcttctgctggcaacagggatgaagaatgttcctgaggttccaaagagaaaacggactgcgagaggcctatttggtgctatagcgggtttcattgaaaatggatgggaaggcctaattgatggttggtatggtttcagacaccagaatgcacagggagagggaactgctgcagattacaaaagcactcaatcggcaattgatcaaataacagggaaattaaaccggcttatagcaaaaaccaaccaacaatttaagttgatagacaatgaattcaatgaggtagagaagcaaatcggtaatgtgataaattggaccagagattctataacagaagtatggtcatacaatgctgaactcttggtggcaatggagaaccagcatacaattgatctggctgattcagaaatggacaaactgtacgaacgagtgaaaagacagctgagagagaatgctgaagaagatggcacgggttgctttgaaatatttcacaagtgtgatgatgactgtatggccagtattagaaataacacctatgatcacagaaaatacagagaagaggcaatgcaaaatagaatacagattgacccagtcaaactaagcagcggctacaaagatgtgatactttggtttagcttcggggcatcatgtttcatacttctagccattgtaatgggccttgtcttcatatgtgtgaagaatggaaacatgcggtgcactatttgtatataa-----------------------------
>MH209339.1_Influenza_A_virus_(A/chicken/Hunan/SD083/2017(H7N9))_segment_4_hemagglutinin_(HA)_gene_complete_cds
---------------------atgaacactcaaatcctggtattcgctctgattgcgatcattccaacaaatgcagacaaaatctgcctcggacatcatgccgtgccaaacggaaccaaagtaaacacattaactgaaagaggagtggaagtcgtcaatgcaactgaaacagtggaacgaacaaacacccccaggatctgctcaaaagggaaaaggacagttgacctcggtcaatgtggactcctggggacaatcactggaccacctcaatgtgaccaattcctagaattttcggccgatttaattattgagaggcgagaaggaagtgatgtctgttatcctggaaaattcgtgaatgaagaagctctgaggcaaattctcagagaatcaggcggaattgacaaggaacccatgggattcacatacaatggaataagaactaatggggtgaccagtgcatgtaggagatcaggatcttcattctatgcagaaatgaaatggctcctgtcaaacacagataatgctgcattcccgcagatgactaagtcatataaaaatacaagagaaagcccagctataatagtatgggggatccatcattccatttcaactgcagagcaaaccaagctatatgggagtggaaacaaactggtgacagttgggagttctaattatcaacaatctttcgtaccgagtccaggagcaagaccacaagttaatggtcaatctggaagaattgactttcattggttaatactaaatcccaatgatacagtcaccttcagtttcaatggggctttcatagctccagaccgtgcaagcttcctgagaggaaaatctatgggaatccagagtggagtacaggttgatgccaattgtgaaggggactgctatcatagtggagggacaataataagtagcttgccatttcagaacatagatagcagggcagttggaaaatgtccgagatatgttaagcaaaggagtcttctgctggcaacagggatgaagaatgttcctgaggttccaaagagaaaacggactgcgagaggcctatttggtgctatagcgggtttcattgaaaatggatgggaaggcctaattgatggttggtatggtttcagacaccagaatgcacagggagagggaactgctgcagattacaaaagcactcaatcggcaattgatcaaataacagggaaattaaaccggcttatagcaaaaaccaaccaacaatttaagttgatagacaatgaattcaatgaggtagagaagcaaatcggtaatgtgataaattggaccagagattctataacagaagtatggtcatacaatgccgaactcttggtggcaatggagaaccagcatacaattgatctggctgattcagaaatggacaaactgtacgaacgagtgaaaagacagctgagagagaatgctgaagaagatggcacgggttgttttgaaatatttcacaagtgtgatgatgactgtatggccagtattagaaataacacctatgatcacagaaaatacagagaagaggcaatgcaaaatagaatacagattgacccagtcaaactaagcagcggctacaaagatgtgatactttggtttagcttcggggcatcatgtttcatacttctagccattgtaatgggccttgtcttcatatgtgtgaagaatggaaacatgcggtgcactatttgtatataa-----------------------------
>MF280204.1_Influenza_A_virus_(A/chicken/Guangdong/Q39/2017(H7N9))_segment_4_hemagglutinin_(HA)_gene_complete_cds
---------------------atgaacactcaaatcctggtattcgctctgattgcgatcattccaacaaatgcagacaaaatctgcctcggacatcatgccgtgtcaaacggaaccaaagtaaacacattaactgaaagaggagtggaagtcgtcaatgcaactgaaacagtggaacgaacaaacacccccaggatctgctcaaaagggaaaaggacagttgacctcggtcaatgtggactcctggggacaatcactggaccacctcaatgtgaccaattcctagaattttcggccgatttaattattgagaggcgagaaggaagtgatgtctgttatcctggaaaattcgtgaatgaagaagctctgaggcaaattctcagagaatcaggcggaattgacaaggaacccatgggattcacatacaatggaataagaactaatggggtgaccagtgcatgtaggagatcaggatcttcattctatgcagaaatgaaatggctcctgtcaaacacagataatgctgcattcccacagatgactaagtcatataaaaatacaagagaaagcccagctataatagtatggggaatccatcattccgtttcaactgcagagcaaaccaagctatatgggagtggaaacaaactggtgacagttgggagttctaattatcaacaatctttcgtaccgagtccaggaacaagaccacaagttaatggtcaatctggaagaattgactttcattggctaatactaaatcccaatgatacagtcactttcagtttcaatggggctttcatagctccagaccgtgcaagcttcctgagaggaaaatctatgggaatccagagtggagtacaggttgatgccaattgtgaaggggactgctatcatagtggagggacaataataagtaacttgccatttcagaacatagatagcagggcagttggaaaatgtccgagatatgttaagcaaaggagtcttctgctggcaacagggatgaagaatgttcctgaggttccaaagagaaaacggactgcgagaggcctatttggtgctatagcgggtttcattgaaaatggatgggaaggcctaattgatggttggtatggtttcagacaccagaatgcacagggagagggaactgctgcagattacaaaagcactcaatcggcaattgatcaaataacagggaaattaaaccggcttatagcaaaaaccaaccaacaatttaagttgatagacaatgaattcaatgaggtagagaagcaagtcggtaatgtgataaattggaccagagattctataacagaagtatggtcatacaatgctgaactcttggtggcaatggagaaccagcatacaattgatctggctgattcagaaatggacaaactgtacgaacgagtgaaaagacagctgagagagaatgctgaagaagatggcacgggttgctttgaaatatttcacaagtgtgatgatgactgtatggccagtattagaaataacacctatgatcacagaaaatacagagaagaggcaatgcaaaatagaatacagattgacccagtcaaactaagcagcggctacaaagatgtgatactttggtttagcttcggggcatcatgtttcatacttctagccattgtaatgggccttgtcttcatatgtgtgaagaatggaaacatgcggtgcactatttgtatataa-----------------------------
>MG366835.1_Influenza_A_virus_(A/goose/Guangdong/Q38/2017(H7N9))_segment_4_hemagglutinin_(HA)_gene_complete_cds
---------------------atgaacactcaaatcctggtattcgctctgattgcgatcattccaacaaatgcagacaaaatctgcctcggacatcatgccgtgtcaaacggaaccaaagtaaacacattaactgaaagaggagtggaagtcgtcaatgcaactgaaacagtggaacgaacaaacacccccaggatctgctcaaaagggaaaaggacagttgacctcggtcaatgtggactcctggggacaatcactggaccacctcaatgtgaccaattcctagaattttcggccgatttaattattgagaggcgagaaggaagtgatgtctgttatcctggaaaattcgtgaatgaagaagctctgaggcaaattctcagagaatcaggcggaattgacaaggaacccatgggattcacatacaatggaataagaactaatggggtgaccagtgcatgtaggagatcaggatcttcattctatgcagaaatgaaatggctcctgtcaaacacagataatgctgcattcccacagatgactaagtcatataaaaatacaagagaaagcccagctataatagtatggggaatccatcattccgtttcaactgcagagcaaaccaagctatatgggagtggaaacaaactggtgacagttgggagttctaattatcaacaatctttcgtaccgagtccaggagcaagaccacaagttaatggtcaatctggaagaattgactttcattggctaatactaaatcccaatgatacagtcactttcagtttcaatggggctttcatagctccagaccgtgcaagcttcctgagaggaaaatctatgggaatccagagtggagtacaggttgatgccaattgtgaaggggactgctatcatagtggagggacaataataagtaacttgccatttcagaacatagatagcagggcagttggaaaatgtccgagatatgttaagcaaaggagtcttctgctggcaacagggatgaagaatgttcctgaggttccaaagagaaaacggactgcgagaggcctatttggtgctatagcgggtttcattgaaaatggatgggaaggcctaattgatggttggtatggtttcagacaccagaatgcacagggagagggaactgctgcagattacaaaagcactcaatcggcaattgatcaaataacagggaaattaaaccggcttatagcaaaaaccaaccaacaatttaagttgatagacaatgaattcaatgaggtagagaagcaagtcggtaatgtgataaattggaccagagattctataacagaagtatggtcatacaatgctgaactcttggtggcaatggagaaccagcatacaattgatctggctgattcagaaatggacaaactgtacgaacgagtgaaaagacagctgagagagaatgctgaagaagatggcacgggttgctttgaaatatttcacaagtgtgatgatgactgtatggccagtattagaaataacacctatgatcacagaaaatacagagaagaggcaatgcaaaatagaatacagattgacccagtcaaactaagcagcggctacaaagatgtgatactttggtttagcttcggggcatcatgtttcatacttctagccattgtaatgggccttgtcttcatatgtgtgaagaatggaaacatgcggtgcactatttgtatataa-----------------------------
>MH209387.1_Influenza_A_virus_(A/chicken/Hunan/SD130/2017(H7N9))_segment_4_hemagglutinin_(HA)_gene_complete_cds
---------------------atgaacactcaaatcctggtattcgctctgattgcgatcattccaacaaatgcagacaaactctgcctcggacatcatgccgtgccaaacggaaccaaagtaaacacattaactgaaagaggagtggaagtcgtcaatgcaactgaaacagtggaacgaacaaacacccccaggatctgctcaaaagggaaaaggacagttgacctcggtcaatgtggactcctggggacaatcactgggccacctcaatgtgaccaattcctagaattttcggccgatttaattattgagaggcgagaaggaagtgatgtctgttatcctggaaaattcgtgaatgaagaagctctgaggcaaattctcagagaatcaggcggaattgacaaggaacccatggggttcacatacaatggaataagaactaatggggtgaccagtgcatgtaggagatcaggatcttcattctatgcagaaatgaaatggctcctgtcaaacacagataatgctgcattcccgcagatgactaagtcatataaaaatacaagagaaagcccagctataatagtatgggggatccatcattccatttcaactgcagagcaaaccaagctatatgggagtggaaacaaactggtgacagttgggagttctaattatcaacaatctttcgtaccgagtccaggagcaagaccacaagttaatggtcaatctggaagaattgactttcattggctaatactaaatcccaatgatacagtcaccttcagtttcaatggggctttcatagctccagaccgtgcaagcttcctgagaggaaaatctatgggaatccagagtggagtacaggttgatgccaattgtgaaggggactgctatcatagtggagggacaataataagtagcttgccatttcagaacatagatagcagggcagttggaaaatgtccgagatatgttaagcaaaggagtcttctgctggcaacagggatgaagaatgttcctgaggttccaaagagaaaacggactgcgagaggcctatttggtgctatagcgggtttcattgaaaatggatgggaaggcctaattgatggttggtatggtttcagacaccagaatgcacagggagagggaactgctgcagattacaaaagcactcaatcggcaattgatcaaataacagggaaattaaaccggcttatagcaaaaaccaaccaacaatttaagttgatagacaatgaattcaatgaggtagagaagcaaatcggtaatgtgataaattggaccagagattctataacagaagtatggtcatacaatgctgaactcttggtggcaatggagaaccagcatacaattgatctggctgattcagaaatggacaaactgtacgaacgagtgaaaagacagctgagagagaatgctgaagaagatggcacgggttgctttgaaatatttcacaagtgtgatgatgactgtatggccagtattagaaataacacctatgatcacagaaaatacagagaagaggcaatgcaaaatagaatacagattgacccagtcaaactaagcagcggttacaaagatgtgatactttggtttagcttcggggcatcatgtttcatacttctagccattgtaatgggccttgtcttcatatgtgtgaagaatggaaacatgcggtgcactatttgtatataa-----------------------------
>MW242936.1_Influenza_A_virus_(A/China/Influenza_A_virus/2017(H7N9))_segment_4_hemagglutinin_(HA)_gene_complete_cds
---------------------atgaacactcaaatcctggtattcgctctgattgcgatcattccaacaaatgcagacaaaatctgcctcggacatcatgccgtgtcaaacggaaccaaagtaaacacattaactgaaagaggagtggaagtcgtcaatgcaactgaaacagtggaacgaacaaacacccccaggatctgctcaaaagggaaaaggacagttgacctcggtcaatgtggactcctggggacaatcactggaccacctcaatgtgaccaattcctagaattttcggccgatttaattattgagaggcgagaaggaagtgatgtctgttatcctggaaaattcgtgaatgaagaagctctgaggcaaattctcagagaatcaggcggaattgacaaggaacccatgggattcacatacaatggaacaagaactaatggggtgaccagtgcatgtaggagatcaggatcttcattctatgcagaaatgaaatggctcctgtcaaacacagataatgctgcattcccgcagatgactaagtcatataaaaatacaagaaaaagcccagctataatagtatgggggatccatcattccgtttcaactgcagagcaaaccaagctatatgggagtggaaacaaactggtgacagttgggagttctaattatcaacaatctttcgtaccgagtccaggagcaagaccacaagttaatggtcaatctggaagaattgactttcattggctaatactaaatcccaatgatacagtcactttcagtttcaatggggctttcatagctccagaccgtgcaagctttctgagaggaaaatctatgggaatccagagtggggtacaggttgatgccaattgtgaaggggactgctatcatagtggagggacaataataagtaacttgccatttcagaacatagatagcagggcagttggaaaatgtccgagatatgttaagcaaaggagtcttctgctggcaacagggatgaagaatgttcctgaggttccaaagagaaaacggactgcgagaggcctatttggtgctatagcgggtttcattgaaaatggatgggaaggcctaattgatggttggtatggtttcagacaccagaatgcacagggagagggaactgctgcagattacaaaagcactcaatcggcaattgatcaaataacagggaaattaaaccggcttatagcaaaaaccaaccaacaatttaagttgatagacaatgaattcaatgaggtagagaagcaaatcggtaatgtgataaattggaccagagattctataacagaagtatggtcatacaatgctgaactcttggtggcaatggagaaccagcatacaattgatctggctgattcagaaatggacaaactgtacgaacgagtgaaaagacagctgagagagaatgctgaagaagatggcacgggttgctttgaaatatttcacaagtgtgatgatgactgtatggccagtattagaaataacacctatgatcacagaaaatacagagaagaggcaatgcaaaatagaatacagattgacccagtcaaactaagcagcggctacaaagatgtgatactttggtttagcttcggggcatcatgtttcatacttctagccattgtaatgggccttgtcttcatatgtgtgaagaatggaaacatgcggtgcactatttgtatataagtttggaaaaaacacccttgtttct----
>A/chicken/Northern_China/SX1616/2020(H7N9)__|_HA_|__|_EPI_ISL_5159338_|_A_/_H7N9_|
---------------------atgaacactcaaatcctggtattcgctctgattgcgatcattccaacaaatgcagacaaaatctgcctcggacatcatgccgtgtcaaacggaaccaaagtaaacacattaactgaaaaaggagtggaagtcgtcaatgcaactgaaacagtggaacgaacaaacacccccaggatctgctcaaaaggaaaaaggacagttgacctcggtcaatgtggactcctggggacaatcactggaccacctcaatgtgaccaattcctagaattttcggccgatttaattattgagaggcgagaaggaagtgatttctgttatcctggaaaattcgtgaatgaagaagctctgaggcaaattctcagagaatcaggcggaattgacaaggaacccatgggattcacatacaatggaataagaactaatggggtgaccagtgcatgtaggagatcaggatcttcattctatgcagaaatgaaatggctcctgtcaaacacagataatgctgcattcccgcagatgactaagtcatataaaaatacaagagaaagcccagctatagtagtatgggggatccatcattccgtttcaactgcagagcaaaccaagctatatgggagtgaaaacaaactggtgacagttgagagttctaattatcaacaatctttcgcaccgagtccaggagcaagaccacaagttaatggtcaatctggaagaattgactttcattggctaatactaaatcccaatgatacagtcactttcagttttaatggggctttcatagctccagatcgtgcaagcttcctgagaggaaaatctatgggaatccagagtggagtacaggttgatgccaattgtgaaggggactgctatcatagtggagggacaataataagtaacttgccatttcagaacatagatagcagggcagttggaaagtgtccgagatatgttaagcaaaggagtcttctgctggcaacagggatgaagaatgttcctgaggttccaaagagaaaacggactgcgagaggcctgtttggtgctatagcgggtttcattgaaaatggatgggaaggcctaattgatggttggtatggtttcagacaccagaatgcacagggagagggaactgctgcagattacaaaagcactcaatcggcaattgatcaaataacagggaaattaaaccggcttatagcaaaaaccaaccaacaatttaagttgatagacaatgaattcaatgaggtagagaagcaaatcggtaatgtgataaattggaccagagattctataacagaagtatggtcatacaatgctgaactcttggtggcaatggagaaccagcatacaattgatctggctgattcagaaatggacaaactgtacgaacgagtgaaaagacagttgagagagaatgctgaagaagacggcacgggttgctttgaaatatttcacaagtgtgatgatgactgtatggccagtattagaaataacacctatgatcacagaaaatacagagaagaggcaatgcaaaatagaatacagattgacccagtcaaactaagcagcggctacaaagatgtgatactttggtttagcttcggggcatcatgtttcatacttctagccattgtaatgggccttgtcttcatatgtgtgaagaatggaaacatgcggtgcactatttgtatataa-----------------------------
>MH266623.1_Influenza_A_virus_(A/duck/Southern_China/01/2017(H7N9))_segment_4_hemagglutinin_(HA)_gene_complete_cds
---------------------atgaacactcaaatcctggtattcgctctgattgcgatcattccaacaaatgcagataaaatctgcctcggacatcatgccgtgtcaaacggaaccaaagtaaacacattaactgaaaaaggggtggaagtcgtcaatgcaactgaaacagtggaacgaacaaacacccccaggatctgctcaaaagggaaaaggacagttgacctcggtcgatgtggactcctggggacaatcactggaccacctcaatgtgaccaattcctagaattttcggccgatttaattattgagaggcgagaaggaagtgatgtctgttatcctggaaaattcgtgaatgaagaagctctgaggcaaattctcagagaatcaggcggaattgacaaggaacccatgggattcacatacaatggaataagaactaatggggtgaccagtgcatgtaggagatcaggatcttcattctatgcagaaatgaaatggctcctgtcaaacacagataatgctgcattcccgcagatgactaagtcatataaaaattcaagagaaagcccagctatagtagtatgggggatccatcattccgtttcaactgcagagcaaaccaagctatatgggagtggaaacaaactggtgacagttgggagttctaattatcaacaatctttcgtaccgagtccaggagcaagaccacaagttaatggtcaatctggaagaattgactttcattggctaatactaaatcccaatgatacagtcactttcagtttcaatggggctttcatagctccagatcgtgcaagcttcctgagaggaaaatctatgggaatccagagtggagtacaggttgatgctaattgtgaagggaactgctatcatagtggagggacgataataagtaacttgccatttcagaacatagatagcagggcagttggaaaatgtccgagatatgttaagcaaaggagtcttctgctggcaacagggatgaagaatgttcctgaggttccaaagagaaaacggactgcgagaggcctatttggtgctatagcgggtttcattgaaaatggatgggaaggcctaattgatggttggtatggtttcagacaccagaatgcacagggagagggaactgctgcagattacaaaagcactcaatcggcaattgatcaaataacagggaaattaaaccggcttatagcaaaaaccaaccaacaatttgagttgatagacaatgaattcaatgaggtagagaagcaaatcggtaatgtgataaattggaccagagattctataacagaagtatggtcatacaatgctgaactcttggtggcaatggagaaccagcatacaattgatctggctgattcagaaatggacaaactgtacgaacgagtgaaaagacagttgagagagaatgctgaagaagacggcacgggttgctttgaaatatttcacaagtgtgatgatgactgtatggccagtattagaaataacacctatgatcacagaaaatacagagaagaggcaatgcaaaatagaatacagattgacccagtcaaactaagcagcggctacaaagatgtgatactttggtttagcttcggggcatcatgtttcatacttctagccattgcaatgggccttgtcttcatatgtgtgaagaatggaaacatgcggtgcactatttgtatataa-----------------------------
>MH114015.1_Influenza_A_virus_(A/duck/Southern_China/04/2017(H7N9))_segment_4_hemagglutinin_(HA)_gene_complete_cds
---------------------atgaacactcaaatcctggtattcgctctgattgcgatcattccaacaaatgcagacaaaatctgcctcggacatcatgccgtgtcaaacggaaccaaagtaaacacattaactgaaaaaggggtggaagtcgtcaatgcaactgaaacagtggaacgaacaaacacccccaggatctgctcaaaagggaaaaggacagttgacctcggtcgatgtggactcctggggacaatcactggaccacctcaatgtgaccaattcctagaattttcggccgatttaattattgagaggcgagaaggaagtgatgtctgttatcctggaaaattcgtgaatgaagaagctctgaggcaaattctcagagaatcaggcggaattgacaaggaacccatgggattcacatacaatggaataagaactaatggggtgaccagtgcatgtaggagatcaggatcttcattctatgcagaaatgaaatggctcctgtcaaacacagataatgctacattcccgcagatgactaagtcatataaaaattcaagagaaagcccagctatagtagtatgggggatccatcattccgtttcaactgcagagcaaaccaagctatatgggagtggaaacaaactggtgacagttgggagttctaattatcaacaatctttcgtaccgagtccaggagcaagaccacaagttaatggtcaatctggaagaattgactttcattggctaatactaaatcccaatgatacagtcactttcagtttcaatggggctttcatagctccagatcgtgcaagcttcctgagaggaaaatctatgggaatccagagtggagtacaggttgatgctaattgtgaagggaactgctatcatagtggagggacgataataagtaacttgccatttcagaacatagatagcagggcagttggaaaatgtccgagatatgttaagcaaaggagtcttctgctggcaacagggatgaagaatgttcctgaggttccaaagagaaaacggactgcgagaggcctatttggtgctatagcgggtttcattgaaaatggatgggaaggcctaattgatggttggtatggtttcagacaccagaatgcacagggagagggaactgctgcagattacaaaagcactcaatcggcaattgatcaaataacagggaaattaaaccggcttatagcaaaaaccaaccaacaatttgagttgatagacaatgaattcaatgaggtagagaagcaaatcggtaatgtgataaattggaccagagattctataacagaagtatggtcatacaatgctgaactcttggtggcaatggagaaccagcatacaattgatctggctgattcagaaatggacaaactgtacgaacgagtgaaaagacagttgagagagaatgctgaagaagacggcacgggttgctttgaaatatttcacaagtgtgatgatgactgtatggccagtattagaaataacacctatgatcacagaaaatacagagaagaggcaatgcaaaatagaatacagattgacccagtcaaactaagcagcggctacaaagatgtgatactttggtttagcttcggggcatcatgtttcatacttctagccattgcaatgggccttgtcttcatatgtgtgaagaatggaaacatgcggtgcactttttgtatataa-----------------------------
>MH209571.1_Influenza_A_virus_(A/environment/Fujian/SD213/2017(H7N9))_segment_4_hemagglutinin_(HA)_gene_complete_cds
---------------------atgaacactcaaatcctggtattcgctctgattgcgatcattccaacaaatgcagacaaaatctgcctcggacatcatgccgtgtcaaacggaaccaaagtaaacacattaactgaaaaaggagtggaagtcgtcaatgcaactgaaacagtggaacgaacaaacacccccaggatctgctcaaaagggaaaaatacagttgacctcggtcaatgtggactcctggggacaatcactggaccacctcaatgtgaccaattcctagaattttcggccgatttaattattgagaggcgagaaggaagtgatgtctgttatcctggaaaattcgtgaatgaagaagctctgaggcaaattctcagaggatcaggcggaatagacaaggaacccatgggattcacatacaatggaataagaactaatggggtgaccagtgcatgtaggagatcagaatcttcattctatgcagaaatgaaatggctcctgtcaaacacagataatgctgcattcccgcagatgactaagtcatataaaaatacaagagaaagcccagctatagtagtatgggggatccatcattccgtttcaactgaagagcaaaccaagctatatggaagtggaaacaaactggtgacagttgggagttctaattatcaacaatctttcgtaccgagtccaggagcaagaccacaagttaatggtcaatctggaagaattgactttcattggctaatactaaatcccaatgatacagtcactttcagtttcaatggggctttcatagctccagatcgtgcaagcttcctgaaaggaaaatctatgggaatccagagtggagtacaggttgatgctaattgtgaaggggactgctatcatagtggagggacaataataagtaacttgccatttcagaacatagatagcagggcagttggaaaatgtccgagatatgttaagcaaaggagtcttctgctggcaacagggatgaagaatgttcctgaggttccaaagagaaaacggactgcgagaggcctatttggtgctatagcgggtttcattgaaaatggatgggaaggcctaattgatggttggtatggtttcagacaccagaatgcacagggagagggaactgctgcagattacaaaagcactcaatcggcaattgatcaaataacagggaaattaaaccggcttatagcaaaaaccaaccaacaatttaagttgatagacaacgaattcaatgaggtagagaagcaaatcggtaatgtgataaattggaccagagattctataacagaagtatggtcatacaatgctgaactcttggtggcaatggagaaccagcatacaattgatctggctgattcagaaatggacaaactgtacgaacgagtgaaaagacaattgagagagaatgctgaagaagacggcacgggttgctttgaactatttcacaagtgtgatgatgactgtatggccagtattagaaataacacctatgatcacagaaaatacagagaagaggcaatgcaaaatagaatacagattgacccagtcaaactaagcagcggctacaaagatgtgatactttggtttagcttcggggcatcatgtttcatacttctagccattgtaatgggccttgtcttcatatgtgtgaagaatgggaacatgcggtgcactatttgtatataa-----------------------------
>MH209515.1_Influenza_A_virus_(A/duck/Fujian/SD208/2017(H7N9))_segment_4_hemagglutinin_(HA)_gene_complete_cds
---------------------atgaacactcaaatcctggtattcgctctgattgcgatcattccaacaaatgcagacaaaatctgcctcggacatcatgccgtgtcaaacggaaccaaagtaaacacattaactgaaaaaggagtggaagtcgtcaatgcaactgaaacagtggaacgaacaaacacccccaggatatgctcaaaagggaaaaagacagttgacctcggtcaatgtggactcctggggacaatcactggaccacctcaatgtgaccaattcctagaattttcggccgatttaattattgagaggcgagaaggaagtgatgtctgttatcctggaaaattcgtgaatgaagaagctctgaggcaaattctcagagaatcaggcggaattgacaaggaacccatgggattcacatacaatggaataagaactaatggggtgaccagtgcatgtaggagatcagaatcttcattctatgcagaaatgaaatggctcctgtcaaacacagataatgctgcattcccgcagatgactaagtcatataaaaatacaagagaaagcccagctatagtagtatgggggatccatcattccgtttcaactgcagagcaaactaagctatatgggagtggaaacaaactggtgacagttgggagttctaattatcaacaatctttcgtaccgagtccaggagcaagaccacaagttaatggtcaatctggaagaattgactttcattggctaatactaaatcccaatgatacagtcactttcagtttcaatggggctttcatagctccagatcgtgcaagcttcctgaaaggaaaatctatgggaatccagagtggagtacaggttgatgctaattgtgaaggggactgctatcatagtggagggacaataataagtaacttgccatttcagaacatagatagcagggcagttggaaaatgtccgagatatgttaagcaaaggagtcttctgctggcaacagggatgaagaatgttcctgaggttccaaagagaaaacggactgcgagaggcctatttggtgctatagcgggtttcattgaaaatggatgggaaggcctaattgatggttggtatggtttcagacaccagaatgcacagggagagggaactgctgcagattacaaaagcactcaatcggcaattgatcaaataacagggaaattaaaccggcttatagcaaaaaccaaccaacaatttaagttgatagacaatgaattcaatgaggtagagaagcaaatcggtaatgtgataaattggaccagagattctataacagaagtgtggtcatacaatgctgaactcttggtggcaatggagaaccagcatacaattgatctggctgattcagaaatggacaaactgtacgaacgagtgaaaagacaattgagagagaatgctgaagaagacggcacgggttgctttgaactatttcacaagtgtgatgatgactgtatggccagtattagaaataacacctatgatcacagaaaatacagagaagaggcaatgcaaaatagaatacagattgacccagtcaaactaagcagcggctacaaagatgtgatactttggtttagcttcggggcatcatgtttcatacttctagccattgtaatgggccttgtcttcatatgtgtgaagaatgggaacatgcggtgcactatttgtatataa-----------------------------
>OP717070.1_Influenza_A_virus_(A/chicken/China/Q65-HA.seq/2017(H7N9))_segment_4_hemagglutinin_(HA)_gene_complete_cds
---------------------atgaacactcaaatcctggtattcgctctgattgcgatcattccaacaaatgcagacaaaatctgcctcggacatcatgccgtgtcaaacggaaccaaagtaaacacattaactgaaagaggagtggaagtcgtcaatgcaactgaaacagtggaacgaacaaacacccccaggatctgctcaaaagggaaaaggacagttgacctcggtcagtgtggactcctggggacaatcactggaccacctcaatgtgaccaattcctagaattttcggccgatttaattattgagaggcgagaaggaagtgatgtctgttatcctggaaaattcgtgaatgaagaagctctgaggcaaattctcagagaatcaggcggaattgacaaggaacccatgggattcacatacaatggaataaaaactaatggggtgaccagtgcatgtaggagatcaggatcttcattctatgcagaaatgaaatggctcctgtcaaacacagataatgctgcattcccgcagatgactaaatcatataaaaatacaagagaaagcccagctataatagtatgggggatccatcattccgtctcaactgcagagcaaaccaagctatatgggagtggggacaaacgggtaacagttgggagttctaattatcaacaatctttcgtaccgagtccaggagcaagaccacaagttaatggtcaatctggaagaattgactttcattggctactactaaatcccaatgatacagtcactttcagtttcaatggggctttcatagctccagaccgtgcaagcttcctgagaggaaaatctatgggaatccagagtggagtacaggttgatgccaattgtgaaggggactgctatcatagtggagggacaataataagtaacttgccatttcagaacatagatagcagggcagttgggaaatgtccgagatatgttaagcaaaaaagtcttctgctggcaacagggatgaagaatgttcctgaggttccaaagagaaaacggactgcgagaggcctatttggtgctatagcgggtttcattgaaaatggatgggaaggcctaattgatggttggtatggtttcagacaccagaatgcacagggagagggaactgctgcagattacaaaagcactcaatcggcaattaatcaaataacagggaaattaaaccggcttatagcaaaaaccaaccaacaatttaagttgatagacaatgaattcaatgaggtagagaagcaaatcggtaatgtgataaattggaccagagattctataacagaagtatggtcatacaatgctgaactcttggtggcaatggagaaccagcatacaattgatctggctgattcagaaatggacaaactgtacgaacgagtgaaaagacagctgagagagaatgctgaagaagatggcacgggttgctttgaaatatttcacaagtgtgatgatgactgtatggccagtattagaaataacacatatgatcacagaaaatacagagaagaggcaatgcaaaatagaatacagattgacccagtcaaactaagcagcggctacaaagacgtgatactttggtttagcttcggggcatcatgtttcatacttctagccattgtaatgggccttgtcttcatatgtgtgaagaatggaaacatgcggtgcactatttgtatataa-----------------------------
>LC315927.1_Influenza_A_virus_(A/duck/Japan/AQ-HE29-22/2017(H7N9))_viral_cRNA_segment_4_complete_sequence
--------------atacaaaatgaacactcaaatcctggtattcgctctgattgcgatcattccaacaaatgcagacaaaatctgcctcggacatcatgccgtgtcaaacggaaccaaagtaaacacattaactgaaaaaggagtggaagtcgtcaatgcaactgaaacagtggaacgaacaaacacccccaggatctgctcaaaagggaaaaggacagttgatctcggtcaatgtggactcctggggacaatcactggaccacctcaatgtgaccaattcctagaattttcggccgatttaattattgagaggcgagaaggaagtgatgtctgttatcctggaaaattcgtgaatgaagaagctctgaggcaaattctcagagaatcaggcggaattgacaaggaacccatgggattcacatacaatggaataagaactaatggggtgaccagtgcatgtaggagatcaggatcttcattctatgcagaaatgaaatggctcctgtcaaacacagataatgctgcattcccgcagatgactaagtcatataaaaatacaagagaaagcccagctatagtagtatgggggatccatcattccgtttcaactgcagagcaaaccaagctatatgggagtggaaacaaactggtgacagttgggagttctaattatcaacaatctttcgtaccgagtccaggagcaagaccacaagttaatggtcaatctggaagaattgactttcattggctaatactaaatcccaatgatacagtcactttcagtttcaatggggctttcatagctccagatcgtgcaagcttcctgagaggaaaatctatgggaatccagagtggagtacaggttgatgctaattgtgaagggaactgctatcatagtggagggacaataataagtaacttgccatttcagaacatagatagcagggcagttggaaaatgtccgagatatgttaagcaaaggagtcttctgctggcaacagggatgaagaatgttcctgaggttccaaagagaaaacggactgcgagaggcctatttggtgctatagcgggtttcattgaaaatggatgggaaggcctaattgatggttggtatggtttcagacaccagaatgcacagggagagggaactgctgcagattacaaaagcactcaatcggcaattgatcaaataacagggaaattaaaccggcttatagcaaaaaccaaccaacaatttaagttgatagacaatgaattcaatgaggtagagaagcaaatcggtaatatgataaattggaccagagattctataacagaagtatggtcatacaatgctgaactcttggtggcaatggagaaccagcatacaattgatctggctgattcagaaatggacaaactgtacaaacgagtgaaaagacagttgagagagaatgctgaagaagacggcacgggttgctttgaaatatttcacaagtgtgatgatgactgtatggccagtattagaaataacacctatgatcacagaaaatacagagaagaggcaatgcaaaatagaatacagattgacccagtcaaactaagcagcggctacaaagatgtgatactttggtttagcttcggggcatcatgtttcatacttctagccattgtaatgggccttgtcttcatatgtgtgaagaatggaaacatgcggtgcactatttgtatataagtttggaa---------------------
>LC374952.1_Influenza_A_virus_(A/duck/Japan/AQ-HE29-52/2017(H7N9))_viral_cRNA_segment_4_complete_sequence
---------aggggatacaaaatgaacactcaaatcctggtattcgctctgattgcgatcattccaacaaatgcagacaaaatctgcctaggacatcatgccgtgtcaaacggaaccaaagtaaacacattaactgaaaaaggagtggaagtcgtcaatgcaactgaaacagtggaacgaacaaacacccccaggatctgctcaaaagggaaaaggacagttgacctcggtcactgtggactcctggggacaatcactggaccacctcaatgtgaccaattcctagaattttcggccgatttaattattgagaggcgagaaggaagtgatgtctgttatcctggaaaattcgtgaatgaagaagctctgaggcaaattctcagagaatcaggcggaattgacaaggaacccatgggattcacatacaatggaataagaactaatggggtgaccagtgcatgtaggagatcaggatcttcattctatgcagaaatgaaatggctcctgtcaaacacagataatgctgcattcccgcagatgactaagtcatataaaaatacaagagaaagcccagctatagtagtatgggggatccatcattccgtttcaactgcagagcaaaccaagctatatggaagtggaaacaaactggtgacagttgggagttctaattatcaacaatctttcgtaccgagtccaggagcaagaccacaagttaatggtcaatctggaagaattgactttcattggctaatactaaatcccaatgatacagtcactttcagtttcaatggggctttcatagctccagatcgtgcaagcttcctgagaggaaaatctatgggaatccagagtggagtaaaggttgatgctaattgtgaaggggactgctatcatagtggagggacaataataagtaacttgccatttcagaacatagatagcagggcagttggaaaatgtccgagatatgttaagcaaaggagtcttctgctggcaacagggatgaagaatgttcctgaggttccaaagagaaaacggactgcgagaggcctatttggtgctatagcgggtttcattgaaaatggatgggaaggcctaattgatggttggtatggtttcagacaccagaatgcacagggagagggaactgctgcagattacaaaagcactcaatcggcaattgatcaaataacagggaaattaaaccggcttatagcaaaaaccaaccaacaatttaagttgatagacaatgaattcaatgaggtagagaagcaaatcggtaatgtgataagttggaccagagattctataacagaagtgtggtcatacaatgctgaactcttggtggcaatggagaaccagcatacaattgatctggctgattcagaaatggacaaactgtacgaacgagtgaaaagacagttgagagagaatgctgaagaagacggcacgggttgctttgaaatatttcacaagtgtgatgatgactgtatggccagtattagaaataacacctatgatcacagaaaatacagagaagaggcaatgcaaaatagaatacagattgacccagtcaaactaagcagcggctacaaagatgtgatactttggtttagcttcggggcatcatgtttcatacttctagccattgtaatgggccttgtcttcatatgtgtgaagaatggaaacatgcggtgcactatttgtatataagtttggaaaaaac----------------
>OL376614.1_Influenza_A_virus_(A/chicken/China/HeN775/2020(H7N9))_segment_4_hemagglutinin_(HA)_gene_partial_cds(2)
---------------------------gcctatgtcctgcaattcgctctgattacgaccattccgacaaatgcagacaaaatctgcctcggacatcactccgtgtcaaacggaaccaaggtaaacacattaactgaaaaaggagtggaagtcgtcaatgcaaccgaaacagtggaacgaacaaacacccccaggatctgctcaaaagggaaaaggacagttgacctcggtcaatgtggactcctggggacaatcactggaccaccacaatgtgaccaattcctaaaattttcagccgatttaattgttgagaggcgggaaggaagtgatgtctgttatcctggaaaattcgtgaatgaagaagctctgaggcaaattctcagagaatcaggcggaattgacaaggaactcatgggattcaaatacgatggaataaggactaatgggacaaccagtgcatgtgggagattaggaccttcattctatgcagaaatgaaatggctcctgtcaaacacagataatgctacattcccgcagatgaccaagtcatataaaaatacaagagaaagcccagctatagtagtatgggggatccatcattccgtttcaaatgcagagcagaccaagctatatgggagtgggaacaaactggtgacagttgagagttctaactatcaacaatctttcgtaccgagtccaggagcgagaccacaagttaatggtcaatctggaagaattgactttcattggctaatactaaatcccaatgatacagtcactttcagtttcaatggggctttcatagctccagatcgtgcaagcttcctgagagggaaatctatgggaatccagagtggagtacaggttgatgccaattgtgaaggggactgctatcatagtggagggacaataataagtaacttgccatttcagaacatagatagcagggcagttggaaaatgtccgagatatgttaggcaaaggagtcttctgctggcaacagggatgaagaatgttcctgaggttccaaagagaaaacggactgcgagaggcctatttggtgctatagcggggttcattgaaaatggatgggaaggcctaattgatggttggtatggtttcagacatcaaaatgcacagggagagggaactgctgcagattacaaaagcactcaatcggcaatagatcaaataacagggaaattaaaccgacttatagcaaaaaccaaccaacaatttgagttgatagacaatgaattcaatgaggtagagaagcaaatcggtaatgtgataaattggaccagagattctataacagaagtatggtcatacaatgctgaattcttggtggcaatggagaaccaacatacaattgatctggctgattcagaaatgaacaaactgtatgaacgagtgaaaagacagttgagagaaaatgctgaagaagacggcacgggttgctttgaaatatttcacaagtgtgatgatgactgcatggccagtattagaaataacacctatgatcacagaaaatacagagaagaggcaatgcaaaatagaatacagattgacccaatcaaactaagcagcggctacaaagatgga--------------------------------------------------------------------------------------------------------------------------------------------
>OL376614.1_Influenza_A_virus_(A/chicken/China/HeN775/2020(H7N9))_segment_4_hemagglutinin_(HA)_gene_partial_cds
---------------------------gcctatgtcctgcaattcgctctgattacgaccattccgacaaatgcagacaaaatctgcctcggacatcactccgtgtcaaacggaaccaaggtaaacacattaactgaaaaaggagtggaagtcgtcaatgcaaccgaaacagtggaacgaacaaacacccccaggatctgctcaaaagggaaaaggacagttgacctcggtcaatgtggactcctggggacaatcactggaccaccacaatgtgaccaattcctaaaattttcagccgatttaattgttgagaggcgggaaggaagtgatgtctgttatcctggaaaattcgtgaatgaagaagctctgaggcaaattctcagagaatcaggcggaattgacaaggaactcatgggattcaaatacgatggaataaggactaatgggacaaccagtgcatgtgggagattaggaccttcattctatgcagaaatgaaatggctcctgtcaaacacagataatgctacattcccgcagatgaccaagtcatataaaaatacaagagaaagcccagctatagtagtatgggggatccatcattccgtttcaaatgcagagcagaccaagctatatgggagtgggaacaaactggtgacagttgagagttctaactatcaacaatctttcgtaccgagtccaggagcgagaccacaagttaatggtcaatctggaagaattgactttcattggctaatactaaatcccaatgatacagtcactttcagtttcaatggggctttcatagctccagatcgtgcaagcttcctgagagggaaatctatgggaatccagagtggagtacaggttgatgccaattgtgaaggggactgctatcatagtggagggacaataataagtaacttgccatttcagaacatagatagcagggcagttggaaaatgtccgagatatgttaggcaaaggagtcttctgctggcaacagggatgaagaatgttcctgaggttccaaagagaaaacggactgcgagaggcctatttggtgctatagcggggttcattgaaaatggatgggaaggcctaattgatggttggtatggtttcagacatcaaaatgcacagggagagggaactgctgcagattacaaaagcactcaatcggcaatagatcaaataacagggaaattaaaccgacttatagcaaaaaccaaccaacaatttgagttgatagacaatgaattcaatgaggtagagaagcaaatcggtaatgtgataaattggaccagagattctataacagaagtatggtcatacaatgctgaattcttggtggcaatggagaaccaacatacaattgatctggctgattcagaaatgaacaaactgtatgaacgagtgaaaagacagttgagagaaaatgctgaagaagacggcacgggttgctttgaaatatttcacaagtgtgatgatgactgcatggccagtattagaaataacacctatgatcacagaaaatacagagaagaggcaatgcaaaatagaatacagattgacccaatcaaactaagcagcggctacaaagatgga--------------------------------------------------------------------------------------------------------------------------------------------
